# Supplementary material for: Function of Cancer Associated Genes Revealed by Modern Univariate and Multivariate Association Tests
Source: PLoS One. 2015 May 12;10(5):e0126544. doi: 10.1371/journal.pone.0126544 (PMC4429101; doi:10.1371/journal.pone.0126544)
Supplement: S1 Table — All the genes in our dataset were tested against each other for association. Each pair of genes was tested with Pearson, Spearman, MIC, dCov and HHG, yielding five p-values. The statistically significant (adjusted p-value<0.05) results are marked in yellow. (XLSX) [file pone.0126544.s002.xlsx]

## Sheet: sigcompar
index number	gene A	gene B	Pearson p-value	Spearman p-value	dCov p-value	mic p-value	HHG p-value
9	TAL1	TERC	0.68884	0.867473	0.80481	0.05999	N/S
12	TAL1	FKBP1A	0.721017	0.867753	0.686312	0.05999	N/S
13	TAL1	MYCN	0.792314	0.807478	0.584055	0.05999	N/S
16	TAL1	ERBB2	0.915803	0.810593	0.641756	0.05999	N/S
18	TAL1	EPHB2	0.0163046	0.000392191	0.000957425	0.00431518	0.000282029
22	TAL1	RUNX1	0.786471	0.778469	0.856095	0.05999	N/S
26	TAL1	NRAS	0.0314197	4.53872e-05	0.000336872	0.00376477	0.000282029
29	TAL1	SLC2A2	0.892804	0.9505	0.60774	0.05999	N/S
30	TAL1	DRD1	0.939203	0.93749	0.955518	0.05999	N/S
31	TAL1	ABL1	0.364082	0.708129	0.436968	0.05999	N/S
33	TAL1	MYC	0.759312	0.717469	0.632917	0.05999	N/S
34	TAL1	TGFA	0.364082	0.0986051	0.134557	0.05999	N/S
35	TAL1	CTSB	0.982223	0.785605	0.700412	0.05999	N/S
37	TAL1	BCL2	0.947456	0.920197	0.732365	0.05999	N/S
39	TAL1	ABCC1	0.993025	0.912532	0.711427	0.05999	N/S
41	TAL1	PTCH1	0.756404	0.985656	0.888311	0.05999	N/S
42	TAL1	TBP	0.62655	0.624474	0.339354	0.05999	N/S
45	TAL1	ZAP70	0.573461	0.610613	0.700589	0.05999	N/S
47	TAL1	RAF1	0.825998	0.919359	0.663187	0.05999	N/S
51	TAL1	TP53	0.539977	0.785957	0.606576	0.05999	N/S
52	TAL1	ADRB1	0.774205	0.634539	0.501775	0.05999	N/S
57	TAL1	FGF3	0.821693	0.941593	0.661713	0.05999	N/S
64	TAL1	CSK	0.766236	0.919359	0.69661	0.05999	N/S
65	TAL1	FGFR4	0.995288	0.790332	0.890494	0.05999	N/S
66	TAL1	EGFR	0.279929	0.496798	0.219995	0.05999	N/S
68	TAL1	VAV2	0.772478	0.816301	0.836599	0.05999	N/S
69	TAL1	CLCN5	0.99863	0.993333	0.811217	0.05999	N/S
72	TAL1	MET	0.970767	0.987504	0.84216	0.05999	N/S
73	TAL1	ESR1	0.166923	0.170741	0.119321	0.05999	0.0945262
75	TAL1	CDKN1A	0.99863	0.852032	0.872983	0.05999	N/S
77	TAL1	CDK6	0.933532	0.903654	0.974645	0.05999	N/S
80	TAL1	PRKCB	0.8165	0.996128	0.843928	0.05999	N/S
83	TAL1	AFF2	0.992914	0.989918	0.632052	0.05999	N/S
85	TAL1	PTPN1	0.717482	0.816301	0.870103	0.05999	N/S
92	TAL1	CYP24A1	0.763794	0.990079	0.526248	0.05999	N/S
93	TAL1	SPI1	0.897736	0.987549	0.723699	0.05999	N/S
96	TAL1	HLF	0.992705	0.852032	0.931643	0.05999	N/S
97	TAL1	LIG1	0.62187	0.808599	0.475825	0.05999	N/S
98	TAL1	SEC23B	0.735654	0.972034	0.335629	0.05999	N/S
102	TAL1	IRF2	0.77363	0.502093	0.423888	0.05999	N/S
105	TAL1	PKD2	0.999922	0.774911	0.488285	0.05999	N/S
106	TAL1	GRK4	0.850324	0.840407	0.289727	0.05999	0.0477868
108	TAL1	THPO	0.394452	0.114556	0.136968	0.05999	N/S
111	TAL1	PIK3CD	0.000552048	1.56632e-05	0.000336872	0.05999	0.000282029
112	TAL1	TEC	0.98685	0.914638	0.399086	0.05999	N/S
124	TAL1	REL	0.723108	0.638718	0.415603	0.05999	N/S
128	TAL1	RPS6KB1	0.60867	0.782076	0.704232	0.05999	N/S
131	TAL1	RAB31	0.622599	0.510009	0.599439	0.05999	N/S
132	TAL1	HRAS	0.243866	0.611788	0.200306	0.05999	N/S
133	TAL1	JUN	0	8.29414e-17	0.000336872	1.93294e-05	0.000282029
136	TAL1	RND3	0.986364	0.494729	0.561656	0.05999	N/S
137	TAL1	BNC1	0.744369	0.989918	0.302793	0.05999	N/S
138	TAL1	PRKCH	0.866305	0.633784	0.761401	0.05999	N/S
139	TAL1	TCL1A	0.564487	0.275644	0.310789	0.05999	N/S
146	TAL1	CTNND1	0.995649	0.997581	0.847691	0.05999	N/S
147	TAL1	BLM	0.783243	0.987602	0.276601	0.05999	N/S
149	TAL1	SLC24A3	0.939203	0.962986	0.336648	0.05999	N/S
150	TAL1	ZNF217	0.866226	0.910977	0.612506	0.05999	N/S
155	TAL1	NF2	0.691495	0.708731	0.426752	0.05999	0.0952885
158	TAL1	MYB	0.887468	0.587187	0.361228	0.05999	N/S
161	TAL1	RHOA	0.569182	0.501044	0.438999	0.05999	N/S
162	TAL1	BCAS1	0.641989	0.983563	0.516083	0.05999	N/S
163	TAL1	AURKA	0.914466	0.99013	0.776816	0.05999	N/S
164	TAL1	KISS1	0.421731	0.761415	0.371189	0.05999	N/S
171	TAL1	FOSB	0.307907	0.46934	0.325262	0.05999	N/S
172	TAL1	ZMYND8	0.714199	0.999229	0.546403	0.05999	N/S
174	TAL1	BRCA1	0.896703	0.994641	0.961478	0.05999	N/S
175	TAL1	NCOA3	0.523574	0.795598	0.648001	0.05999	N/S
177	TAL1	MSH2	0.453759	0.454734	0.284651	0.05999	N/S
179	TAL1	BCL6	0.939203	0.983563	0.668947	0.05999	N/S
182	TAL1	INSR	0.540888	0.575524	0.304283	0.05999	N/S
184	TAL1	GAB1	0.656413	0.690358	0.439566	0.05999	N/S
186	TAL1	ATF4	0.915803	0.759414	0.720858	0.05999	N/S
189	TAL1	PIK3CA	0.851453	0.959915	0.612506	0.05999	N/S
194	TAL1	C20orf24	0.806149	0.884543	0.895723	0.05999	N/S
196	TAL1	FCGR1A	0.884364	0.999229	0.73821	0.05999	N/S
199	TAL1	FHIT	0.657147	0.690638	0.593771	0.05999	N/S
201	TAL1	BRCA2	0.657284	0.650972	0.587752	0.05999	N/S
204	TAL1	WFDC2	0.995288	0.939949	0.863937	0.05999	N/S
207	TAL1	LRRC32	0.939203	0.923638	0.770648	0.05999	N/S
210	TAL1	PAK1	0.982223	0.797436	0.58944	0.05999	N/S
215	TAL1	PLEK	0.447287	0.229342	0.180157	0.05999	N/S
217	TAL1	TOP1	0.473018	0.566736	0.642363	0.05999	N/S
219	TAL1	CCNE1	0.760046	0.324055	0.294966	0.05999	N/S
221	TAL1	LYN	0.660268	0.925545	0.532961	0.05999	N/S
226	TAL1	CCND1	0.831226	0.86797	0.565119	0.05999	N/S
232	TAL1	TKT	0.983723	0.989918	0.884365	0.05999	N/S
233	TAL1	IFNAR2	0.968375	0.997555	0.781659	0.05999	N/S
235	TAL1	MYOC	0.182989	0.368654	0.176363	0.05999	N/S
237	TAL1	FGR	0.000525252	2.49357e-06	0.000336872	0.000317322	0.000282029
239	TAL1	TSPAN31	0.869767	0.660364	0.503383	0.05999	N/S
240	TAL1	FGFR2	0.783243	0.465035	0.446273	0.05999	N/S
241	TAL1	GNG4	0.355069	0.421273	0.239941	0.05999	N/S
246	TAL1	CDC25B	0.482602	0.67869	0.568624	0.05999	N/S
247	TAL1	MX1	0.372768	0.447041	0.5243	0.05999	N/S
248	TAL1	CHRM3	0.336887	0.478829	0.316132	0.05999	N/S
254	TAL1	PIK3CB	0.831226	0.689806	0.642363	0.05999	N/S
255	TAL1	AR	0.902246	0.983563	0.726387	0.05999	N/S
2298	TERC	FKBP1A	0.292387	0.227812	0.23882	0.05999	N/S
2299	TERC	MYCN	0.911105	0.997615	0.966718	0.05999	N/S
2302	TERC	ERBB2	0.742072	0.161241	0.10891	0.05999	0.0266115
2304	TERC	EPHB2	0.848667	0.816301	0.73376	0.05999	N/S
2308	TERC	RUNX1	0.461298	0.755066	0.557822	0.05999	N/S
2312	TERC	NRAS	0.516817	0.478694	0.174875	0.05999	0.038215
2315	TERC	SLC2A2	2.4644e-09	2.58582e-09	0.000336872	0.00010174	0.000282029
2316	TERC	DRD1	0.835006	0.97572	0.713137	0.05999	N/S
2317	TERC	ABL1	0.895672	0.650972	0.730482	0.05999	N/S
2319	TERC	MYC	0.982223	0.972034	0.968396	0.05999	N/S
2320	TERC	TGFA	0.561316	0.602628	0.632176	0.05999	N/S
2321	TERC	CTSB	0.503907	0.368654	0.280034	0.05999	N/S
2323	TERC	BCL2	0.489135	0.465876	0.201392	0.05999	0.0685886
2325	TERC	ABCC1	0.993025	0.761929	0.612353	0.05999	N/S
2327	TERC	PTCH1	0.290196	0.191426	0.152868	0.05999	N/S
2328	TERC	TBP	0.0468332	0.0262688	0.0581048	0.05999	N/S
2331	TERC	ZAP70	0.565334	0.51676	0.575541	0.05999	N/S
2333	TERC	RAF1	0.693249	0.509479	0.419736	0.05999	N/S
2337	TERC	TP53	0.118417	0.0145644	0.0242548	0.05999	0.0621423
2338	TERC	ADRB1	0.994668	0.64539	0.699337	0.05999	N/S
2343	TERC	FGF3	0.986282	0.575524	0.419773	0.05999	N/S
2350	TERC	CSK	0.982223	0.997615	0.849296	0.05999	N/S
2351	TERC	FGFR4	0.78347	0.597396	0.65361	0.05999	N/S
2352	TERC	EGFR	0.886457	0.685565	0.475357	0.05999	0.10005
2354	TERC	VAV2	0.982223	0.731856	0.635445	0.05999	N/S
2355	TERC	CLCN5	0.738047	0.786579	0.532961	0.05999	N/S
2358	TERC	MET	0.565334	0.65963	0.518604	0.05999	N/S
2359	TERC	ESR1	0.158671	0.0749866	0.133678	0.05999	N/S
2361	TERC	CDKN1A	0.947423	0.891068	0.86129	0.05999	N/S
2363	TERC	CDK6	0.620131	0.774911	0.409058	0.05999	0.0312158
2366	TERC	PRKCB	0.498869	0.729553	0.274106	0.05999	N/S
2369	TERC	AFF2	0.588863	0.776212	0.632917	0.05999	N/S
2371	TERC	PTPN1	0.37042	0.465876	0.21497	0.05999	N/S
2378	TERC	CYP24A1	0.622599	0.627826	0.328332	0.05999	N/S
2379	TERC	SPI1	0.689239	0.826993	0.290354	0.05999	N/S
2382	TERC	HLF	0.90504	0.731128	0.652423	0.05999	N/S
2383	TERC	LIG1	0.336656	0.549559	0.312475	0.05999	N/S
2384	TERC	SEC23B	0.761868	0.731856	0.908501	0.05999	N/S
2388	TERC	IRF2	0.498387	0.286377	0.28831	0.05999	N/S
2391	TERC	PKD2	0.141688	0.17269	0.206896	0.05999	N/S
2392	TERC	GRK4	0.866305	0.652459	0.595989	0.05999	N/S
2394	TERC	THPO	0.429022	0.535537	0.632917	0.05999	N/S
2397	TERC	PIK3CD	0.566642	0.630903	0.615011	0.05999	N/S
2398	TERC	TEC	0.182608	0.0561845	0.0641019	0.05999	0.0792686
2410	TERC	REL	0.22865	0.476402	0.264909	0.05999	N/S
2414	TERC	RPS6KB1	0.982223	0.488428	0.48673	0.05999	N/S
2417	TERC	RAB31	0.851464	0.859086	0.601601	0.05999	N/S
2418	TERC	HRAS	0.123811	0.293492	0.138946	0.05999	N/S
2419	TERC	JUN	0.754664	0.871146	0.542681	0.05999	N/S
2422	TERC	RND3	0.99993	0.897554	0.801583	0.05999	N/S
2423	TERC	BNC1	0.544968	0.834667	0.463817	0.05999	N/S
2424	TERC	PRKCH	0.669821	0.900269	0.264725	0.05999	N/S
2425	TERC	TCL1A	0.543	0.148806	0.286755	0.0100294	N/S
2432	TERC	CTNND1	0.43399	0.613866	0.186677	0.05999	0.100114
2433	TERC	BLM	0.914495	0.970362	0.536568	0.05999	N/S
2435	TERC	SLC24A3	0.864369	0.912532	0.947882	0.05999	N/S
2436	TERC	ZNF217	0.77514	0.816301	0.325138	0.05999	N/S
2441	TERC	NF2	0.566869	0.617444	0.471838	0.05999	N/S
2444	TERC	MYB	0.539977	0.0288849	0.0795436	0.05999	N/S
2447	TERC	RHOA	0.182989	0.148806	0.155389	0.05999	N/S
2448	TERC	BCAS1	0.652376	0.835901	0.44009	0.05999	N/S
2449	TERC	AURKA	0.750332	0.756411	0.483826	0.05999	N/S
2450	TERC	KISS1	0.836042	0.778469	0.498575	0.05999	N/S
2457	TERC	FOSB	0.865949	0.999229	0.51079	0.05999	N/S
2458	TERC	ZMYND8	0.642697	0.86797	0.43248	0.05999	N/S
2460	TERC	BRCA1	0.182989	0.0341232	0.0904752	0.05999	N/S
2461	TERC	NCOA3	0.447287	0.58967	0.29437	0.05999	N/S
2463	TERC	MSH2	0.48137	0.583014	0.700589	0.05999	N/S
2465	TERC	BCL6	2.65096e-06	3.11611e-07	0.000336872	0.0205718	0.000282029
2468	TERC	INSR	0.577738	0.647692	0.666132	0.05999	N/S
2470	TERC	GAB1	0.230879	0.110954	0.198006	0.05999	N/S
2472	TERC	ATF4	0.969332	0.9426	0.761437	0.05999	N/S
2475	TERC	PIK3CA	3.23142e-12	2.72511e-10	0.000336872	1.93294e-05	0.000282029
2480	TERC	C20orf24	0.787566	0.759414	0.544967	0.05999	N/S
2482	TERC	FCGR1A	0.995288	0.989918	0.69661	0.05999	N/S
2485	TERC	FHIT	0.475984	0.266463	0.276759	0.05999	N/S
2487	TERC	BRCA2	0.719536	0.578284	0.521623	0.05999	N/S
2490	TERC	WFDC2	0.874075	0.942045	0.632917	0.05999	N/S
2493	TERC	LRRC32	0.717482	0.823876	0.586468	0.05999	N/S
2496	TERC	PAK1	0.669821	0.713119	0.492783	0.05999	N/S
2501	TERC	PLEK	0.311021	0.471214	0.50536	0.05999	N/S
2503	TERC	TOP1	0.669821	0.800831	0.648035	0.05999	N/S
2505	TERC	CCNE1	0.848667	0.835901	0.306425	0.05999	N/S
2507	TERC	LYN	0.761868	0.932394	0.810088	0.05999	N/S
2512	TERC	CCND1	0.983723	0.600767	0.451739	0.05999	N/S
2518	TERC	TKT	0.647783	0.492437	0.486646	0.05999	N/S
2519	TERC	IFNAR2	0.558788	0.809295	0.63484	0.05999	N/S
2521	TERC	MYOC	0.696464	0.785605	0.411045	0.05999	N/S
2523	TERC	FGR	0.916294	0.955089	0.940695	0.05999	N/S
2525	TERC	TSPAN31	0.784591	0.804877	0.747093	0.05999	N/S
2526	TERC	FGFR2	0.953539	0.989918	0.884646	0.05999	N/S
2527	TERC	GNG4	0.687599	0.37941	0.294966	0.05999	0.0922523
2532	TERC	CDC25B	0.588116	0.549345	0.645363	0.05999	N/S
2533	TERC	MX1	0.262019	0.543093	0.291188	0.05999	N/S
2534	TERC	CHRM3	0.754143	0.604859	0.525573	0.05999	N/S
2540	TERC	PIK3CB	0.000933801	0.0010243	0.00125186	0.05999	0.000282029
2541	TERC	AR	0.508941	0.759414	0.69917	0.05999	N/S
3043	FKBP1A	MYCN	0.881838	0.689806	0.192982	0.05999	N/S
3046	FKBP1A	ERBB2	0.532996	0.532653	0.524767	0.05999	N/S
3048	FKBP1A	EPHB2	0.68884	0.999229	0.693255	0.05999	N/S
3052	FKBP1A	RUNX1	0.279929	0.112406	0.149232	0.05999	N/S
3056	FKBP1A	NRAS	0.951606	0.962133	0.970211	0.05999	N/S
3059	FKBP1A	SLC2A2	0.820241	0.560834	0.523184	0.05999	N/S
3060	FKBP1A	DRD1	0.884871	0.962594	0.689365	0.05999	N/S
3061	FKBP1A	ABL1	0.925302	0.785124	0.606708	0.05999	N/S
3063	FKBP1A	MYC	0.988076	0.997615	0.807621	0.05999	N/S
3064	FKBP1A	TGFA	0.724456	0.983563	0.361427	0.05999	N/S
3065	FKBP1A	CTSB	0.884364	0.91297	0.689365	0.05999	N/S
3067	FKBP1A	BCL2	0.717962	0.59938	0.419736	0.05999	N/S
3069	FKBP1A	ABCC1	0.652376	0.554331	0.610008	0.05999	N/S
3071	FKBP1A	PTCH1	0.821693	0.817255	0.625643	0.05999	N/S
3072	FKBP1A	TBP	0.447287	0.515546	0.138895	0.05999	0.0577488
3075	FKBP1A	ZAP70	0.503907	0.219967	0.118409	0.05999	0.0822742
3077	FKBP1A	RAF1	0.820241	0.895666	0.440334	0.05999	0.0577224
3081	FKBP1A	TP53	0.915803	0.776212	0.857312	0.05999	N/S
3082	FKBP1A	ADRB1	0.252597	0.689387	0.436201	0.05999	N/S
3087	FKBP1A	FGF3	0.556164	0.540624	0.612073	0.05999	N/S
3094	FKBP1A	CSK	0.711822	0.502093	0.31869	0.05999	N/S
3095	FKBP1A	FGFR4	0.994893	0.989918	0.944434	0.05999	N/S
3096	FKBP1A	EGFR	0.821693	0.909013	0.632176	0.05999	N/S
3098	FKBP1A	VAV2	0.460656	0.533932	0.476046	0.05999	N/S
3099	FKBP1A	CLCN5	0.968573	0.906175	0.610008	0.05999	N/S
3102	FKBP1A	MET	0.690978	0.997892	0.519633	0.05999	N/S
3103	FKBP1A	ESR1	0.521547	0.653019	0.276759	0.05999	N/S
3105	FKBP1A	CDKN1A	0.611283	0.677599	0.48926	0.05999	N/S
3107	FKBP1A	CDK6	0.901936	0.994641	0.591196	0.05999	N/S
3110	FKBP1A	PRKCB	0.986256	0.985656	0.823818	0.05999	N/S
3113	FKBP1A	AFF2	0.835006	0.997615	0.892688	0.05999	N/S
3115	FKBP1A	PTPN1	0.984134	0.660364	0.211155	0.05999	0.00821847
3122	FKBP1A	CYP24A1	0.962901	0.649644	0.246275	0.05999	0.00645399
3123	FKBP1A	SPI1	0.201096	0.416156	0.344187	0.05999	N/S
3126	FKBP1A	HLF	0.928904	0.848456	0.835558	0.05999	N/S
3127	FKBP1A	LIG1	0.468828	0.315183	0.310058	0.05999	N/S
3128	FKBP1A	SEC23B	0.000838143	0.000129072	0.000336872	0.0267144	0.000282029
3132	FKBP1A	IRF2	0.851464	0.971288	0.807396	0.05999	N/S
3135	FKBP1A	PKD2	0.852795	0.960085	0.710614	0.05999	N/S
3136	FKBP1A	GRK4	0.130462	0.36907	0.188992	0.05999	0.0969365
3138	FKBP1A	THPO	0.785767	0.955089	0.28831	0.05999	0.0760645
3141	FKBP1A	PIK3CD	0.835719	0.931306	0.615011	0.05999	N/S
3142	FKBP1A	TEC	0.304333	0.731856	0.419719	0.05999	N/S
3154	FKBP1A	REL	0.939203	0.997892	0.503149	0.05999	N/S
3158	FKBP1A	RPS6KB1	0.625103	0.929072	0.605656	0.05999	N/S
3161	FKBP1A	RAB31	0.709373	0.597303	0.482409	0.05999	N/S
3162	FKBP1A	HRAS	0.326726	0.0699015	0.118931	0.05999	0.0434588
3163	FKBP1A	JUN	0.461326	0.64539	0.519354	0.05999	N/S
3166	FKBP1A	RND3	0.394452	0.361463	0.283788	0.05999	N/S
3167	FKBP1A	BNC1	0.689239	0.498676	0.384493	0.05999	N/S
3168	FKBP1A	PRKCH	0.447033	0.199309	0.0477426	0.05999	0.0110503
3169	FKBP1A	TCL1A	0.987959	0.965431	0.863637	0.05999	N/S
3176	FKBP1A	CTNND1	0.827477	0.685565	0.334615	0.05999	N/S
3177	FKBP1A	BLM	0.529391	0.67622	0.42498	0.05999	N/S
3179	FKBP1A	SLC24A3	0.000354558	1.40375e-05	0.000336872	0.000268884	0.000282029
3180	FKBP1A	ZNF217	0.876111	0.993333	0.570018	0.05999	N/S
3185	FKBP1A	NF2	0.364082	0.324055	0.176363	0.05999	N/S
3188	FKBP1A	MYB	0.223558	0.275399	0.169866	0.05999	N/S
3191	FKBP1A	RHOA	0.835006	0.918965	0.564889	0.05999	N/S
3192	FKBP1A	BCAS1	0.850596	0.699815	0.350461	0.05999	0.0312679
3193	FKBP1A	AURKA	0.852791	0.7217	0.416838	0.05999	N/S
3194	FKBP1A	KISS1	0.922728	0.839993	0.750828	0.05999	N/S
3201	FKBP1A	FOSB	0.622599	0.733206	0.639117	0.05999	N/S
3202	FKBP1A	ZMYND8	0.967952	0.610246	0.469234	0.05999	N/S
3204	FKBP1A	BRCA1	0.711343	0.552007	0.535893	0.05999	N/S
3205	FKBP1A	NCOA3	0.76644	0.886759	0.414359	0.05999	N/S
3207	FKBP1A	MSH2	0.990177	0.788035	0.442674	0.05999	N/S
3209	FKBP1A	BCL6	0.49318	0.368654	0.377464	0.05999	N/S
3212	FKBP1A	INSR	0.788235	0.846058	0.800473	0.05999	N/S
3214	FKBP1A	GAB1	0.848667	0.807478	0.85053	0.05999	N/S
3216	FKBP1A	ATF4	0.17639	0.213256	0.124089	0.05999	0.100114
3219	FKBP1A	PIK3CA	0.37042	0.0929217	0.176275	0.05999	N/S
3224	FKBP1A	C20orf24	0.794522	0.330443	0.137583	0.05999	0.00493676
3226	FKBP1A	FCGR1A	0.835006	0.549345	0.360814	0.05999	N/S
3229	FKBP1A	FHIT	0.605691	0.852032	0.479643	0.05999	N/S
3231	FKBP1A	BRCA2	0.818074	0.984987	0.789782	0.05999	N/S
3234	FKBP1A	WFDC2	0.857873	0.660364	0.4375	0.05999	N/S
3237	FKBP1A	LRRC32	0.569182	0.982573	0.569771	0.05999	N/S
3240	FKBP1A	PAK1	0.553231	0.966363	0.587106	0.05999	N/S
3245	FKBP1A	PLEK	0.946675	0.983868	0.48673	0.05999	N/S
3247	FKBP1A	TOP1	0.995288	0.78824	0.450341	0.05999	0.0358795
3249	FKBP1A	CCNE1	0.982223	0.317607	0.31319	0.05999	N/S
3251	FKBP1A	LYN	0.980036	0.997615	0.861198	0.05999	N/S
3256	FKBP1A	CCND1	0.652332	0.59938	0.669009	0.05999	N/S
3262	FKBP1A	TKT	0.369224	0.568092	0.191105	0.05999	N/S
3263	FKBP1A	IFNAR2	0.364082	0.303814	0.223807	0.05999	N/S
3265	FKBP1A	MYOC	0.878602	0.888402	0.931427	0.05999	N/S
3267	FKBP1A	FGR	0.413745	0.465876	0.382676	0.05999	N/S
3269	FKBP1A	TSPAN31	0.734978	0.809295	0.463728	0.05999	0.0943371
3270	FKBP1A	FGFR2	0.592665	0.846414	0.487849	0.05999	N/S
3271	FKBP1A	GNG4	0.762493	0.704323	0.363661	0.05999	0.104665
3276	FKBP1A	CDC25B	0	4.6717e-20	0.000336872	1.93294e-05	0.000282029
3277	FKBP1A	MX1	0.361223	0.271811	0.283781	0.05999	N/S
3278	FKBP1A	CHRM3	0.920226	0.993333	0.469903	0.05999	0.0795548
3284	FKBP1A	PIK3CB	0.696315	0.378023	0.448234	0.05999	N/S
3285	FKBP1A	AR	0.951606	0.987585	0.952174	0.05999	N/S
3292	MYCN	ERBB2	0.578908	0.378274	0.145918	0.05999	0.0793953
3294	MYCN	EPHB2	0.90851	0.962133	0.485006	0.05999	N/S
3298	MYCN	RUNX1	0.800962	0.665022	0.429952	0.05999	N/S
3302	MYCN	NRAS	0.74466	0.340999	0.430476	0.05999	N/S
3305	MYCN	SLC2A2	0.831226	0.815663	0.876453	0.05999	N/S
3306	MYCN	DRD1	0.753995	0.773215	0.495674	0.05999	N/S
3307	MYCN	ABL1	0.461326	0.0510998	0.0541207	0.05999	0.0394484
3309	MYCN	MYC	0.721017	0.88878	0.776816	0.05999	N/S
3310	MYCN	TGFA	1.21776e-11	1.0756e-07	0.000336872	0.00615765	0.000282029
3311	MYCN	CTSB	0.993025	0.879053	0.709355	0.05999	N/S
3313	MYCN	BCL2	0.977615	0.999229	0.963031	0.05999	N/S
3315	MYCN	ABCC1	0.568562	0.552007	0.349296	0.05999	N/S
3317	MYCN	PTCH1	0.987299	0.833144	0.609424	0.05999	N/S
3318	MYCN	TBP	0.838658	0.566411	0.576964	0.05999	N/S
3321	MYCN	ZAP70	0.049204	0.0850993	0.0159172	0.05999	0.000282029
3323	MYCN	RAF1	0.127514	0.0560819	0.0558758	0.05999	N/S
3327	MYCN	TP53	0.123387	0.309382	0.200764	0.05999	N/S
3328	MYCN	ADRB1	0.305002	0.34213	0.280198	0.05999	N/S
3333	MYCN	FGF3	0.859302	0.974602	0.496499	0.05999	N/S
3340	MYCN	CSK	0.146175	0.18554	0.145725	0.05999	N/S
3341	MYCN	FGFR4	0.881055	0.977394	0.570018	0.05999	N/S
3342	MYCN	EGFR	0.691495	0.359726	0.387956	0.05999	N/S
3344	MYCN	VAV2	0.249525	0.173405	0.134275	0.05999	N/S
3345	MYCN	CLCN5	0.877358	0.817988	0.811776	0.05999	N/S
3348	MYCN	MET	0.538126	0.470775	0.373991	0.05999	N/S
3349	MYCN	ESR1	0.864302	0.724152	0.737742	0.05999	N/S
3351	MYCN	CDKN1A	0.8165	0.718936	0.217313	0.05999	N/S
3353	MYCN	CDK6	0.168112	0.288821	0.187463	0.05999	N/S
3356	MYCN	PRKCB	0.429022	0.315707	0.162675	0.05999	N/S
3359	MYCN	AFF2	0.969085	0.956201	0.987391	0.05999	N/S
3361	MYCN	PTPN1	0.8165	0.889168	0.770648	0.05999	N/S
3368	MYCN	CYP24A1	0.900397	0.939947	0.662839	0.05999	N/S
3369	MYCN	SPI1	0.994049	0.996121	0.796818	0.05999	N/S
3372	MYCN	HLF	0.982223	0.978227	0.715566	0.05999	N/S
3373	MYCN	LIG1	0.4234	0.749186	0.313333	0.05999	N/S
3374	MYCN	SEC23B	0.407158	0.19229	0.164529	0.05999	N/S
3378	MYCN	IRF2	0.939203	0.996128	0.863154	0.05999	N/S
3381	MYCN	PKD2	0.995288	0.57624	0.587752	0.05999	N/S
3382	MYCN	GRK4	0.831226	0.383556	0.240738	0.05999	N/S
3384	MYCN	THPO	8.61711e-12	5.25061e-08	0.000336872	0.000268884	0.000282029
3387	MYCN	PIK3CD	0.848667	0.829204	0.42681	0.05999	N/S
3388	MYCN	TEC	0.994049	0.719955	0.517496	0.05999	N/S
3400	MYCN	REL	8.66181e-09	1.57091e-07	0.000336872	0.000983253	0.000282029
3404	MYCN	RPS6KB1	0.765399	0.499938	0.577824	0.05999	N/S
3407	MYCN	RAB31	0.676356	0.367252	0.200306	0.05999	N/S
3408	MYCN	HRAS	0.264925	0.2722	0.290354	0.05999	N/S
3409	MYCN	JUN	0.394452	0.498676	0.198006	0.05999	0.0795215
3412	MYCN	RND3	0.077906	0.282553	0.216932	0.05999	N/S
3413	MYCN	BNC1	0.211073	0.136554	0.12773	0.05999	N/S
3414	MYCN	PRKCH	0.547671	0.510362	0.29232	0.05999	N/S
3415	MYCN	TCL1A	0.522664	0.836757	0.491263	0.05999	N/S
3422	MYCN	CTNND1	0.783243	0.941593	0.924811	0.05999	N/S
3423	MYCN	BLM	0.442239	0.560834	0.384361	0.05999	N/S
3425	MYCN	SLC24A3	0.405431	0.231965	0.123149	0.05999	N/S
3426	MYCN	ZNF217	0.987593	0.928206	0.866191	0.05999	N/S
3431	MYCN	NF2	0.71343	0.788035	0.752571	0.05999	N/S
3434	MYCN	MYB	0.689239	0.282215	0.438126	0.05999	N/S
3437	MYCN	RHOA	0.750332	0.543093	0.218445	0.05999	N/S
3438	MYCN	BCAS1	0.999922	0.998086	0.759907	0.05999	N/S
3439	MYCN	AURKA	0.657284	0.816232	0.632052	0.05999	N/S
3440	MYCN	KISS1	0.407158	0.156208	0.188992	0.05999	N/S
3447	MYCN	FOSB	0.265169	0.471214	0.258505	0.05999	N/S
3448	MYCN	ZMYND8	0.982223	0.993333	0.957071	0.05999	N/S
3450	MYCN	BRCA1	0.896677	0.960484	0.791322	0.05999	N/S
3451	MYCN	NCOA3	0.953548	0.914638	0.896973	0.05999	N/S
3453	MYCN	MSH2	8.82984e-11	1.26024e-08	0.000336872	0.00157168	0.000282029
3455	MYCN	BCL6	0.843929	0.840476	0.692432	0.05999	N/S
3458	MYCN	INSR	0.911105	0.572128	0.322765	0.05999	N/S
3460	MYCN	GAB1	0.450194	0.104236	0.165552	0.05999	N/S
3462	MYCN	ATF4	0.689239	0.758125	0.686837	0.05999	N/S
3465	MYCN	PIK3CA	0.848667	0.909408	0.810088	0.05999	N/S
3470	MYCN	C20orf24	0.662695	0.778469	0.632917	0.05999	N/S
3472	MYCN	FCGR1A	0.0687405	0.121498	0.0572806	0.05999	N/S
3475	MYCN	FHIT	0.705641	0.526435	0.458949	0.05999	N/S
3477	MYCN	BRCA2	0.859048	0.965549	0.474916	0.05999	N/S
3480	MYCN	WFDC2	0.910386	0.955089	0.951284	0.05999	N/S
3483	MYCN	LRRC32	0.99863	0.997869	0.81257	0.05999	N/S
3486	MYCN	PAK1	0.999922	0.993631	0.770581	0.05999	N/S
3491	MYCN	PLEK	5.44647e-10	1.82164e-06	0.000336872	0.00093454	0.000282029
3493	MYCN	TOP1	0.982223	0.983563	0.997904	0.05999	N/S
3495	MYCN	CCNE1	0.57978	0.473987	0.431737	0.05999	N/S
3497	MYCN	LYN	0.689239	0.925106	0.713987	0.05999	N/S
3502	MYCN	CCND1	0.953548	0.973219	0.418848	0.05999	N/S
3508	MYCN	TKT	0.686096	0.513769	0.503495	0.05999	N/S
3509	MYCN	IFNAR2	0.998651	0.859086	0.543387	0.05999	N/S
3511	MYCN	MYOC	0.982223	0.622716	0.549069	0.05999	N/S
3513	MYCN	FGR	0.993532	0.910977	0.480458	0.05999	N/S
3515	MYCN	TSPAN31	0.894866	0.999229	0.549069	0.05999	N/S
3516	MYCN	FGFR2	0.30075	0.478829	0.302793	0.05999	N/S
3517	MYCN	GNG4	0.717482	0.515546	0.437927	0.05999	N/S
3522	MYCN	CDC25B	0.787566	0.759414	0.358669	0.05999	N/S
3523	MYCN	MX1	0.795146	0.549916	0.328332	0.05999	N/S
3524	MYCN	CHRM3	0.874538	0.804434	0.632917	0.05999	N/S
3530	MYCN	PIK3CB	0.557136	0.560834	0.40516	0.05999	N/S
3531	MYCN	AR	0.930042	0.88878	0.929092	0.05999	N/S
4026	ERBB2	EPHB2	0.878268	0.694619	0.725974	0.05999	N/S
4030	ERBB2	RUNX1	0.691495	0.738136	0.456931	0.05999	N/S
4034	ERBB2	NRAS	0.835006	0.537638	0.312617	0.05999	0.0684539
4037	ERBB2	SLC2A2	0.429157	0.130135	0.176363	0.05999	N/S
4038	ERBB2	DRD1	0.845969	0.967773	0.408308	0.05999	N/S
4039	ERBB2	ABL1	0.940519	0.983563	0.931643	0.05999	N/S
4041	ERBB2	MYC	0.745327	0.562647	0.250907	0.05999	N/S
4042	ERBB2	TGFA	0.202301	0.115873	0.0297672	0.05999	0.0304487
4043	ERBB2	CTSB	0.673835	0.562647	0.317258	0.05999	N/S
4045	ERBB2	BCL2	0.798863	0.920197	0.951166	0.05999	N/S
4047	ERBB2	ABCC1	0.225498	0.175286	0.126429	0.05999	N/S
4049	ERBB2	PTCH1	0.42406	0.49515	0.390197	0.05999	N/S
4050	ERBB2	TBP	0.477652	0.785605	0.680611	0.05999	N/S
4053	ERBB2	ZAP70	0.565031	0.368425	0.28845	0.05999	N/S
4055	ERBB2	RAF1	0.992705	0.924672	0.874548	0.05999	N/S
4059	ERBB2	TP53	0.993025	0.836757	0.576977	0.05999	N/S
4060	ERBB2	ADRB1	0.799947	0.482637	0.532961	0.05999	N/S
4065	ERBB2	FGF3	0.691495	0.627817	0.779931	0.05999	N/S
4072	ERBB2	CSK	0.48319	0.425737	0.372135	0.05999	N/S
4073	ERBB2	FGFR4	0.969742	0.900035	0.524767	0.05999	N/S
4074	ERBB2	EGFR	0.68884	0.662211	0.330039	0.05999	N/S
4076	ERBB2	VAV2	0.9296	0.994653	0.766889	0.05999	N/S
4077	ERBB2	CLCN5	0.969085	0.816301	0.372135	0.05999	N/S
4080	ERBB2	MET	0.827477	0.9698	0.700589	0.05999	N/S
4081	ERBB2	ESR1	0.358674	0.677499	0.427586	0.05999	N/S
4083	ERBB2	CDKN1A	0.953567	0.785605	0.474916	0.05999	0.0457726
4085	ERBB2	CDK6	0.866305	0.913008	0.632176	0.05999	N/S
4088	ERBB2	PRKCB	0.364082	0.465704	0.163612	0.05999	0.0605024
4091	ERBB2	AFF2	0.691495	0.801966	0.542397	0.05999	N/S
4093	ERBB2	PTPN1	0.364082	0.56419	0.346322	0.05999	N/S
4100	ERBB2	CYP24A1	0.461326	0.524209	0.569353	0.05999	N/S
4101	ERBB2	SPI1	0.407158	0.333575	0.184975	0.05999	N/S
4104	ERBB2	HLF	0.00918661	0.00778632	0.000957425	0.05999	0.000282029
4105	ERBB2	LIG1	0.228965	0.239861	0.138946	0.05999	N/S
4106	ERBB2	SEC23B	0.643417	0.571433	0.49628	0.05999	N/S
4110	ERBB2	IRF2	0.605691	0.288434	0.25585	0.05999	N/S
4113	ERBB2	PKD2	0.399978	0.611788	0.451739	0.05999	N/S
4114	ERBB2	GRK4	0.635956	0.376977	0.206896	0.05999	0.0945133
4116	ERBB2	THPO	0.182989	0.0660847	0.0199013	0.05999	0.0155859
4119	ERBB2	PIK3CD	0.20205	0.114101	0.149232	0.05999	N/S
4120	ERBB2	TEC	0.556164	0.403689	0.226536	0.05999	N/S
4132	ERBB2	REL	0.0832727	0.0288677	0.00894309	0.05999	0.0555055
4136	ERBB2	RPS6KB1	0.866305	0.365732	0.154735	0.05999	0.0128035
4139	ERBB2	RAB31	0.918947	0.81237	0.576964	0.05999	N/S
4140	ERBB2	HRAS	0.027575	0.00990654	0.00696976	0.05999	0.0449811
4141	ERBB2	JUN	0.851453	0.502093	0.281891	0.05999	N/S
4144	ERBB2	RND3	0.710774	0.713119	0.476504	0.05999	N/S
4145	ERBB2	BNC1	0.383114	0.577555	0.27195	0.05999	N/S
4146	ERBB2	PRKCH	0.626376	0.857704	0.532961	0.05999	N/S
4147	ERBB2	TCL1A	0.0293493	6.22772e-05	0.000336872	0.0181826	0.000282029
4154	ERBB2	CTNND1	0.217596	0.43307	0.347396	0.05999	N/S
4155	ERBB2	BLM	0.621573	0.800831	0.425371	0.05999	N/S
4157	ERBB2	SLC24A3	0.617001	0.522949	0.497179	0.05999	N/S
4158	ERBB2	ZNF217	0.311021	0.41565	0.333841	0.05999	N/S
4163	ERBB2	NF2	0.980036	0.889168	0.830151	0.05999	N/S
4166	ERBB2	MYB	0.742072	0.650972	0.781659	0.05999	N/S
4169	ERBB2	RHOA	0.394452	0.425443	0.176363	0.05999	N/S
4170	ERBB2	BCAS1	0.475984	0.622342	0.574476	0.05999	N/S
4171	ERBB2	AURKA	0.380066	0.553938	0.506912	0.05999	N/S
4172	ERBB2	KISS1	0.720952	0.70601	0.464162	0.05999	0.0420412
4179	ERBB2	FOSB	0.622329	0.494534	0.354116	0.05999	N/S
4180	ERBB2	ZMYND8	0.565031	0.676965	0.649553	0.05999	N/S
4182	ERBB2	BRCA1	3.04299e-08	4.897e-11	0.000336872	0.0146722	0.000282029
4183	ERBB2	NCOA3	0.460601	0.623766	0.327551	0.05999	N/S
4185	ERBB2	MSH2	0.055477	0.00407287	0.00409116	0.05999	0.0107588
4187	ERBB2	BCL6	0.546665	0.171271	0.191975	0.05999	N/S
4190	ERBB2	INSR	0.892804	0.613866	0.447955	0.05999	N/S
4192	ERBB2	GAB1	0.972262	0.993333	0.721827	0.05999	N/S
4194	ERBB2	ATF4	0.805935	0.591081	0.589677	0.05999	N/S
4197	ERBB2	PIK3CA	0.521797	0.191195	0.236664	0.05999	N/S
4202	ERBB2	C20orf24	0.642493	0.874826	0.779295	0.05999	N/S
4204	ERBB2	FCGR1A	0.379801	0.454792	0.233149	0.05999	N/S
4207	ERBB2	FHIT	0.41412	0.190898	0.322193	0.05999	N/S
4209	ERBB2	BRCA2	0.689239	0.685565	0.42498	0.05999	N/S
4212	ERBB2	WFDC2	0.686217	0.848456	0.924802	0.05999	N/S
4215	ERBB2	LRRC32	0.657284	0.93891	0.747093	0.05999	N/S
4218	ERBB2	PAK1	0.669821	0.955089	0.694427	0.05999	N/S
4223	ERBB2	PLEK	0.138037	0.0513747	0.0242548	0.05999	N/S
4225	ERBB2	TOP1	0.336887	0.7217	0.442487	0.05999	N/S
4227	ERBB2	CCNE1	0.703904	0.941593	0.29232	0.05999	0.0712846
4229	ERBB2	LYN	0.988243	0.932555	0.807556	0.05999	N/S
4234	ERBB2	CCND1	0.787566	0.777282	0.915658	0.05999	N/S
4240	ERBB2	TKT	0.558788	0.421273	0.435066	0.05999	N/S
4241	ERBB2	IFNAR2	0.916103	0.989918	0.546403	0.05999	N/S
4243	ERBB2	MYOC	0.939203	0.839993	0.587752	0.05999	N/S
4245	ERBB2	FGR	0.925734	0.643289	0.298712	0.05999	N/S
4247	ERBB2	TSPAN31	0.742384	0.778469	0.453358	0.05999	N/S
4248	ERBB2	FGFR2	0.824381	0.717469	0.555793	0.05999	0.0844252
4249	ERBB2	GNG4	0.558788	0.4539	0.204292	0.05999	0.0441458
4254	ERBB2	CDC25B	0.243659	0.454792	0.278261	0.05999	N/S
4255	ERBB2	MX1	0.442239	0.582056	0.161496	0.05999	N/S
4256	ERBB2	CHRM3	0.932669	0.97572	0.642363	0.05999	N/S
4262	ERBB2	PIK3CB	0.0159828	0.0046521	0.00716618	0.05999	0.0556661
4263	ERBB2	AR	0.717989	0.569951	0.542397	0.05999	N/S
4513	EPHB2	RUNX1	0.916294	0.976827	0.823818	0.05999	N/S
4517	EPHB2	NRAS	0.414929	0.161104	0.164219	0.05999	0.00438996
4520	EPHB2	SLC2A2	0.652361	0.685565	0.511815	0.05999	N/S
4521	EPHB2	DRD1	0.364082	0.148806	0.0917862	0.05999	0.0925233
4522	EPHB2	ABL1	0.770289	0.834667	0.643272	0.05999	N/S
4524	EPHB2	MYC	0.600917	0.262456	0.373243	0.05999	N/S
4525	EPHB2	TGFA	0.689239	0.43295	0.316794	0.05999	N/S
4526	EPHB2	CTSB	0.695908	0.791413	0.555131	0.05999	N/S
4528	EPHB2	BCL2	0.772823	0.609165	0.527292	0.05999	N/S
4530	EPHB2	ABCC1	0.915803	0.677599	0.278261	0.05999	N/S
4532	EPHB2	PTCH1	0.835006	0.789611	0.610008	0.05999	N/S
4533	EPHB2	TBP	0.992883	0.869672	0.543387	0.05999	N/S
4536	EPHB2	ZAP70	0.985541	0.745715	0.678378	0.05999	N/S
4538	EPHB2	RAF1	0.927865	0.984987	0.750936	0.05999	N/S
4542	EPHB2	TP53	0.835006	0.886541	0.873624	0.05999	N/S
4543	EPHB2	ADRB1	0.234714	0.438233	0.290354	0.05999	N/S
4548	EPHB2	FGF3	0.640961	0.570836	0.378893	0.05999	0.0685886
4555	EPHB2	CSK	0.686096	0.769413	0.573181	0.05999	N/S
4556	EPHB2	FGFR4	0.322206	0.297828	0.197226	0.05999	N/S
4557	EPHB2	EGFR	0.982223	0.996121	0.974149	0.05999	N/S
4559	EPHB2	VAV2	0.798828	0.808599	0.678378	0.05999	N/S
4560	EPHB2	CLCN5	0.898467	0.978227	0.879736	0.05999	N/S
4563	EPHB2	MET	0.939203	0.830201	0.519771	0.05999	N/S
4564	EPHB2	ESR1	0.290866	0.149599	0.0975782	0.05999	0.0265427
4566	EPHB2	CDKN1A	0.648514	0.125989	0.127857	0.05999	0.00147743
4568	EPHB2	CDK6	0.689239	0.759414	0.283666	0.05999	N/S
4571	EPHB2	PRKCB	0.964601	0.999229	0.628433	0.05999	N/S
4574	EPHB2	AFF2	0.754709	0.785605	0.689365	0.05999	N/S
4576	EPHB2	PTPN1	0.899311	0.852032	0.784357	0.05999	N/S
4583	EPHB2	CYP24A1	0.687599	0.617083	0.475825	0.05999	N/S
4584	EPHB2	SPI1	0.773158	0.833144	0.70198	0.05999	N/S
4587	EPHB2	HLF	0.197648	0.0820302	0.0904752	0.05999	N/S
4588	EPHB2	LIG1	0.851453	0.836757	0.716803	0.05999	N/S
4589	EPHB2	SEC23B	0.814164	0.993631	0.648035	0.05999	N/S
4593	EPHB2	IRF2	0.920994	0.96831	0.609424	0.05999	N/S
4596	EPHB2	PKD2	0.947423	0.983563	0.377464	0.05999	N/S
4597	EPHB2	GRK4	0.835006	0.93891	0.417736	0.05999	0.0701347
4599	EPHB2	THPO	0.721017	0.478829	0.322179	0.05999	0.106659
4602	EPHB2	PIK3CD	1.58924e-07	1.25825e-08	0.000336872	8.59225e-05	0.000282029
4603	EPHB2	TEC	0.374235	0.650972	0.299315	0.05999	N/S
4615	EPHB2	REL	0.951428	0.956366	0.466532	0.05999	N/S
4619	EPHB2	RPS6KB1	0.049893	0.012238	0.0163374	0.05999	N/S
4622	EPHB2	RAB31	0.914228	0.983563	0.641756	0.05999	N/S
4623	EPHB2	HRAS	0.772072	0.807478	0.953579	0.05999	N/S
4624	EPHB2	JUN	0.0888747	0.00556267	0.000957425	0.05999	0.000282029
4627	EPHB2	RND3	0.962589	0.768718	0.642577	0.05999	N/S
4628	EPHB2	BNC1	0.982223	0.962885	0.454101	0.05999	N/S
4629	EPHB2	PRKCH	0.418865	0.293645	0.2089	0.05999	N/S
4630	EPHB2	TCL1A	0.475984	0.372897	0.349296	0.05999	N/S
4637	EPHB2	CTNND1	0.758935	0.902079	0.565288	0.05999	N/S
4638	EPHB2	BLM	0.689239	0.919359	0.575326	0.05999	N/S
4640	EPHB2	SLC24A3	0.866305	0.983563	0.672715	0.05999	N/S
4641	EPHB2	ZNF217	0.503907	0.493582	0.399086	0.05999	N/S
4646	EPHB2	NF2	0.0685666	0.160758	0.134275	0.05999	0.0557458
4649	EPHB2	MYB	0.871676	0.368654	0.27195	0.05999	0.0769486
4652	EPHB2	RHOA	0.187649	0.16804	0.151637	0.05999	N/S
4653	EPHB2	BCAS1	0.600917	0.609656	0.518173	0.05999	N/S
4654	EPHB2	AURKA	0.828722	0.906751	0.421396	0.05999	N/S
4655	EPHB2	KISS1	0.394452	0.465035	0.154806	0.05999	N/S
4662	EPHB2	FOSB	0.674534	0.570076	0.710055	0.05999	N/S
4663	EPHB2	ZMYND8	0.580037	0.729326	0.776103	0.05999	N/S
4665	EPHB2	BRCA1	0.544309	0.366664	0.365957	0.05999	N/S
4666	EPHB2	NCOA3	0.536463	0.620669	0.490894	0.05999	N/S
4668	EPHB2	MSH2	0.816119	0.67855	0.48926	0.05999	N/S
4670	EPHB2	BCL6	0.265169	0.336982	0.234647	0.05999	N/S
4673	EPHB2	INSR	0.960384	0.984987	0.69509	0.05999	N/S
4675	EPHB2	GAB1	0.427692	0.717469	0.269542	0.05999	0.0826551
4677	EPHB2	ATF4	0.0196356	0.0481487	0.0453799	0.05999	0.00341613
4680	EPHB2	PIK3CA	0.503907	0.572483	0.425558	0.05999	N/S
4685	EPHB2	C20orf24	0.980036	0.989918	0.831924	0.05999	N/S
4687	EPHB2	FCGR1A	0.795113	0.897189	0.644417	0.05999	N/S
4690	EPHB2	FHIT	0.773158	0.734635	0.273149	0.05999	0.1011
4692	EPHB2	BRCA2	0.964601	0.966706	0.97497	0.05999	N/S
4695	EPHB2	WFDC2	0.656097	0.538968	0.538525	0.05999	N/S
4698	EPHB2	LRRC32	0.503907	0.259536	0.261052	0.05999	N/S
4701	EPHB2	PAK1	0.43342	0.197562	0.174376	0.05999	0.0999847
4706	EPHB2	PLEK	0.794728	0.501827	0.397831	0.05999	N/S
4708	EPHB2	TOP1	0.657284	0.67622	0.73376	0.05999	N/S
4710	EPHB2	CCNE1	0.843967	0.997892	0.481083	0.05999	N/S
4712	EPHB2	LYN	0.875943	0.847903	0.831623	0.05999	N/S
4717	EPHB2	CCND1	0.434127	0.368654	0.289352	0.05999	N/S
4723	EPHB2	TKT	0.374874	0.33175	0.243665	0.05999	0.105642
4724	EPHB2	IFNAR2	0.99863	0.721286	0.632254	0.05999	0.0944253
4726	EPHB2	MYOC	0.847917	0.767388	0.440288	0.05999	N/S
4728	EPHB2	FGR	1.12479e-06	1.16875e-07	0.000336872	0.0110394	0.000282029
4730	EPHB2	TSPAN31	0.35014	0.24152	0.239941	0.05999	N/S
4731	EPHB2	FGFR2	0.798828	0.823876	0.585507	0.05999	N/S
4732	EPHB2	GNG4	0.540888	0.502501	0.421396	0.05999	N/S
4737	EPHB2	CDC25B	0.592665	0.897646	0.672715	0.05999	N/S
4738	EPHB2	MX1	0.924779	0.955089	0.746873	0.05999	N/S
4739	EPHB2	CHRM3	0.427692	0.291593	0.259756	0.05999	N/S
4745	EPHB2	PIK3CB	0.461298	0.548256	0.464663	0.05999	N/S
4746	EPHB2	AR	0.853568	0.8425	0.807556	0.05999	N/S
5471	RUNX1	NRAS	0.46815	0.423509	0.323723	0.05999	N/S
5474	RUNX1	SLC2A2	0.852889	0.93891	0.938665	0.05999	N/S
5475	RUNX1	DRD1	0.989106	0.881443	0.478439	0.05999	N/S
5476	RUNX1	ABL1	0.248375	0.472726	0.231403	0.05999	N/S
5478	RUNX1	MYC	0.413004	0.476078	0.361228	0.05999	N/S
5479	RUNX1	TGFA	0.714199	0.723271	0.42498	0.05999	0.106598
5480	RUNX1	CTSB	0.722713	0.566566	0.67326	0.05999	N/S
5482	RUNX1	BCL2	0.972262	0.989918	0.561497	0.05999	N/S
5484	RUNX1	ABCC1	0.904589	0.993333	0.75922	0.05999	N/S
5486	RUNX1	PTCH1	0.991191	0.955089	0.765535	0.05999	N/S
5487	RUNX1	TBP	0.962901	0.998086	0.757631	0.05999	N/S
5490	RUNX1	ZAP70	0.271954	0.105278	0.121706	0.05999	N/S
5492	RUNX1	RAF1	0.958767	0.965549	0.690031	0.05999	N/S
5496	RUNX1	TP53	0.968027	0.788035	0.700603	0.05999	N/S
5497	RUNX1	ADRB1	0.969332	0.983563	0.963031	0.05999	N/S
5502	RUNX1	FGF3	0.364082	0.227812	0.306425	0.05999	N/S
5509	RUNX1	CSK	0.160387	0.143293	0.182655	0.05999	N/S
5510	RUNX1	FGFR4	0.993025	0.90673	0.477142	0.05999	N/S
5511	RUNX1	EGFR	0.711822	0.637372	0.564889	0.05999	N/S
5513	RUNX1	VAV2	0.719256	0.65161	0.646338	0.05999	N/S
5514	RUNX1	CLCN5	0.711343	0.943489	0.699337	0.05999	N/S
5517	RUNX1	MET	0.421396	0.478694	0.151502	0.05999	N/S
5518	RUNX1	ESR1	0.775079	0.925243	0.564105	0.05999	N/S
5520	RUNX1	CDKN1A	0.8739	0.658636	0.661914	0.05999	N/S
5522	RUNX1	CDK6	0.689239	0.68845	0.546403	0.05999	N/S
5525	RUNX1	PRKCB	0.939203	0.790332	0.5243	0.05999	N/S
5528	RUNX1	AFF2	0.990106	0.972034	0.701567	0.05999	N/S
5530	RUNX1	PTPN1	0.569182	0.399993	0.323723	0.05999	N/S
5537	RUNX1	CYP24A1	0.588116	0.421531	0.411045	0.05999	N/S
5538	RUNX1	SPI1	0.657284	0.694619	0.695492	0.05999	N/S
5541	RUNX1	HLF	0.808016	0.689806	0.756178	0.05999	N/S
5542	RUNX1	LIG1	0.753995	0.754951	0.361228	0.05999	N/S
5543	RUNX1	SEC23B	0.687599	0.507821	0.467014	0.05999	N/S
5547	RUNX1	IRF2	0.950713	0.78824	0.881187	0.05999	N/S
5550	RUNX1	PKD2	0.8165	0.925243	0.837673	0.05999	N/S
5551	RUNX1	GRK4	0.733997	0.852032	0.883712	0.05999	N/S
5553	RUNX1	THPO	0.742072	0.709495	0.486005	0.05999	N/S
5556	RUNX1	PIK3CD	0.8165	0.994886	0.491544	0.05999	N/S
5557	RUNX1	TEC	0.88703	0.997892	0.785293	0.05999	N/S
5569	RUNX1	REL	0.368169	0.478713	0.269063	0.05999	N/S
5573	RUNX1	RPS6KB1	0.879112	0.779672	0.847771	0.05999	N/S
5576	RUNX1	RAB31	0.753995	0.956201	0.543387	0.05999	N/S
5577	RUNX1	HRAS	0.230861	0.200601	0.273368	0.05999	N/S
5578	RUNX1	JUN	0.827477	0.740505	0.929853	0.05999	N/S
5581	RUNX1	RND3	0.717482	0.71098	0.761017	0.05999	N/S
5582	RUNX1	BNC1	0.118417	0.12368	0.13589	0.05999	N/S
5583	RUNX1	PRKCH	0.747888	0.623766	0.603929	0.05999	N/S
5584	RUNX1	TCL1A	0.675147	0.889168	0.361311	0.05999	N/S
5591	RUNX1	CTNND1	0.955427	0.59938	0.390751	0.05999	N/S
5592	RUNX1	BLM	0.322206	0.428482	0.378582	0.05999	N/S
5594	RUNX1	SLC24A3	0.628354	0.51676	0.522207	0.05999	N/S
5595	RUNX1	ZNF217	0.789912	0.636552	0.505318	0.05999	N/S
5600	RUNX1	NF2	0.850649	0.780238	0.628435	0.05999	N/S
5603	RUNX1	MYB	0.982223	0.972034	0.894985	0.05999	N/S
5606	RUNX1	RHOA	0.398124	0.466481	0.349296	0.05999	N/S
5607	RUNX1	BCAS1	0.645477	0.365372	0.425558	0.05999	N/S
5608	RUNX1	AURKA	0.721017	0.43307	0.346322	0.05999	N/S
5609	RUNX1	KISS1	0.861009	0.793296	0.606576	0.05999	N/S
5616	RUNX1	FOSB	0.565031	0.564297	0.323044	0.05999	N/S
5617	RUNX1	ZMYND8	0.532167	0.190898	0.362366	0.05999	N/S
5619	RUNX1	BRCA1	0.691495	0.785605	0.237138	0.05999	N/S
5620	RUNX1	NCOA3	0.59393	0.262456	0.290354	0.05999	N/S
5622	RUNX1	MSH2	0.419528	0.304031	0.198006	0.05999	N/S
5624	RUNX1	BCL6	0.96022	0.944544	0.664429	0.05999	N/S
5627	RUNX1	INSR	0.909657	0.666663	0.572327	0.05999	N/S
5629	RUNX1	GAB1	0.982223	0.987585	0.991073	0.05999	N/S
5631	RUNX1	ATF4	0.943936	0.97572	0.600429	0.05999	N/S
5634	RUNX1	PIK3CA	0.544976	0.642175	0.632917	0.05999	N/S
5639	RUNX1	C20orf24	0.369344	0.254125	0.29232	0.05999	N/S
5641	RUNX1	FCGR1A	0.0867231	0.0946149	0.149232	0.05999	N/S
5644	RUNX1	FHIT	0.881838	0.934153	0.632917	0.05999	N/S
5646	RUNX1	BRCA2	0.613538	0.623766	0.575136	0.05999	N/S
5649	RUNX1	WFDC2	0.514303	0.421531	0.436227	0.05999	N/S
5652	RUNX1	LRRC32	0.99988	0.365047	0.229816	0.05999	N/S
5655	RUNX1	PAK1	0.982223	0.452026	0.268785	0.05999	N/S
5660	RUNX1	PLEK	0.68884	0.660449	0.360814	0.05999	N/S
5662	RUNX1	TOP1	0.403238	0.562647	0.533099	0.05999	N/S
5664	RUNX1	CCNE1	0.503907	0.808599	0.192982	0.05999	N/S
5666	RUNX1	LYN	0.848667	0.836757	0.829692	0.05999	N/S
5671	RUNX1	CCND1	0.235022	0.0975431	0.169989	0.05999	N/S
5677	RUNX1	TKT	0.504837	0.723271	0.57834	0.05999	N/S
5678	RUNX1	IFNAR2	0	1.0162e-21	0.000336872	1.93294e-05	0.000282029
5680	RUNX1	MYOC	0.939203	0.983563	0.776816	0.05999	N/S
5682	RUNX1	FGR	0.70655	0.696068	0.590849	0.05999	N/S
5684	RUNX1	TSPAN31	0.758935	0.662881	0.717122	0.05999	N/S
5685	RUNX1	FGFR2	0.910386	0.981975	0.837871	0.05999	N/S
5686	RUNX1	GNG4	0.89382	0.997869	0.846482	0.05999	N/S
5691	RUNX1	CDC25B	0.0742117	0.0382424	0.0237745	0.05999	N/S
5692	RUNX1	MX1	5.62096e-11	1.46339e-13	0.000336872	1.93294e-05	0.000282029
5693	RUNX1	CHRM3	0.904985	0.983563	0.770903	0.05999	N/S
5699	RUNX1	PIK3CB	0.404659	0.588391	0.449239	0.05999	N/S
5700	RUNX1	AR	0.773178	0.816301	0.639583	0.05999	N/S
6412	NRAS	SLC2A2	0.867832	0.909013	0.313333	0.05999	N/S
6413	NRAS	DRD1	0.588863	0.611192	0.549069	0.05999	N/S
6414	NRAS	ABL1	0.68791	0.745715	0.612756	0.05999	N/S
6416	NRAS	MYC	0.805935	0.498676	0.477907	0.05999	N/S
6417	NRAS	TGFA	0.670373	0.246	0.25785	0.05999	N/S
6418	NRAS	CTSB	0.939203	0.793296	0.632917	0.05999	N/S
6420	NRAS	BCL2	0.760269	0.885876	0.426147	0.05999	0.0372709
6422	NRAS	ABCC1	0.31565	0.171167	0.185743	0.05999	0.00854872
6424	NRAS	PTCH1	0.499026	0.650972	0.419736	0.05999	N/S
6425	NRAS	TBP	0.293017	0.171639	0.194389	0.05999	N/S
6428	NRAS	ZAP70	0.673835	0.885585	0.916785	0.05999	N/S
6430	NRAS	RAF1	0.453759	0.624474	0.503241	0.05999	N/S
6434	NRAS	TP53	0.980036	0.956268	0.814693	0.05999	N/S
6435	NRAS	ADRB1	0.653786	0.573555	0.587106	0.05999	N/S
6440	NRAS	FGF3	0.687599	0.990288	0.58492	0.05999	N/S
6447	NRAS	CSK	0.985541	0.750519	0.855465	0.05999	N/S
6448	NRAS	FGFR4	0.783243	0.864231	0.762565	0.05999	N/S
6449	NRAS	EGFR	0.926467	0.965549	0.913932	0.05999	N/S
6451	NRAS	VAV2	0.99988	0.993333	0.982464	0.05999	N/S
6452	NRAS	CLCN5	0.925137	0.785605	0.868224	0.05999	N/S
6455	NRAS	MET	0.939203	0.954979	0.740799	0.05999	N/S
6456	NRAS	ESR1	0.152099	0.0699015	0.121212	0.05999	N/S
6458	NRAS	CDKN1A	0.580037	0.685565	0.65361	0.05999	N/S
6460	NRAS	CDK6	0.910386	0.807478	0.78692	0.05999	N/S
6463	NRAS	PRKCB	0.866305	0.575524	0.709235	0.05999	N/S
6466	NRAS	AFF2	0.704697	0.737752	0.661277	0.05999	N/S
6468	NRAS	PTPN1	0.58864	0.925243	0.554469	0.05999	N/S
6475	NRAS	CYP24A1	0.0418965	0.944407	0.19183	0.05999	N/S
6476	NRAS	SPI1	0.805209	0.912532	0.329002	0.05999	0.0215965
6479	NRAS	HLF	0.8165	0.840407	0.533021	0.05999	N/S
6480	NRAS	LIG1	0.395617	0.475476	0.0753007	0.05999	0.0149394
6481	NRAS	SEC23B	0.657284	0.912532	0.600429	0.05999	N/S
6485	NRAS	IRF2	0.4234	0.387067	0.286551	0.05999	N/S
6488	NRAS	PKD2	0.58864	0.617444	0.451527	0.05999	0.0740248
6489	NRAS	GRK4	0.918947	0.956201	0.373991	0.05999	N/S
6491	NRAS	THPO	0.571117	0.16804	0.195153	0.05999	N/S
6494	NRAS	PIK3CD	0.509378	0.128447	0.117809	0.05999	0.00257777
6495	NRAS	TEC	0.70178	0.759414	0.357589	0.05999	N/S
6507	NRAS	REL	0.994388	0.638718	0.393179	0.05999	N/S
6511	NRAS	RPS6KB1	0.0314197	0.369346	0.197226	0.05999	N/S
6514	NRAS	RAB31	0.329554	0.175114	0.176363	0.05999	0.0633865
6515	NRAS	HRAS	0.795081	0.984987	0.133039	0.05999	0.106309
6516	NRAS	JUN	0.146932	0.00020392	0.000336872	0.00693345	0.000282029
6519	NRAS	RND3	0.869767	0.781426	0.952174	0.05999	N/S
6520	NRAS	BNC1	0.503907	0.835901	0.661724	0.05999	N/S
6521	NRAS	PRKCH	0.930042	0.955089	0.99643	0.05999	N/S
6522	NRAS	TCL1A	0.89612	0.59182	0.372135	0.05999	N/S
6529	NRAS	CTNND1	0.99863	0.932394	0.65472	0.05999	N/S
6530	NRAS	BLM	0.692624	0.995086	0.532585	0.05999	N/S
6532	NRAS	SLC24A3	0.728301	0.959915	0.762565	0.05999	N/S
6533	NRAS	ZNF217	0.911105	0.969725	0.864355	0.05999	N/S
6538	NRAS	NF2	0.846267	0.768718	0.456959	0.05999	N/S
6541	NRAS	MYB	0.995288	0.293649	0.24097	0.05999	0.0776334
6544	NRAS	RHOA	0.421396	0.43297	0.383993	0.05999	N/S
6545	NRAS	BCAS1	0.0293493	0.747923	0.224979	0.05999	N/S
6546	NRAS	AURKA	0.57978	0.658636	0.496378	0.05999	N/S
6547	NRAS	KISS1	0.754143	0.982242	0.598537	0.05999	N/S
6554	NRAS	FOSB	0.246066	0.556777	0.161466	0.05999	0.0435404
6555	NRAS	ZMYND8	0.182989	0.989918	0.255942	0.05999	N/S
6557	NRAS	BRCA1	0.711417	0.835901	0.600356	0.05999	N/S
6558	NRAS	NCOA3	0.272978	0.889304	0.29317	0.05999	N/S
6560	NRAS	MSH2	0.598583	0.24152	0.206896	0.05999	N/S
6562	NRAS	BCL6	0.958066	0.997892	0.365957	0.05999	0.0883712
6565	NRAS	INSR	0.835006	0.684353	0.83444	0.05999	N/S
6567	NRAS	GAB1	0.344257	0.400815	0.330908	0.05999	0.010653
6569	NRAS	ATF4	0.685249	0.676965	0.419241	0.05999	N/S
6572	NRAS	PIK3CA	0.887468	0.997892	0.211155	0.05999	0.0580356
6577	NRAS	C20orf24	0.783243	0.897554	0.934803	0.05999	N/S
6579	NRAS	FCGR1A	0.878602	0.805064	0.716806	0.05999	N/S
6582	NRAS	FHIT	0.964028	0.962594	0.810088	0.05999	N/S
6584	NRAS	BRCA2	0.9296	0.998086	0.427627	0.05999	0.0241755
6587	NRAS	WFDC2	0.689239	0.692253	0.776816	0.05999	N/S
6590	NRAS	LRRC32	0.77693	0.558244	0.613619	0.05999	N/S
6593	NRAS	PAK1	0.814164	0.465876	0.548483	0.05999	N/S
6598	NRAS	PLEK	0.866305	0.610246	0.438801	0.05999	N/S
6600	NRAS	TOP1	0.993112	0.440116	0.419736	0.05999	N/S
6602	NRAS	CCNE1	0.840953	0.502093	0.194389	0.05999	0.0435538
6604	NRAS	LYN	0.366547	0.51955	0.281204	0.05999	N/S
6609	NRAS	CCND1	0.717482	0.978227	0.664142	0.05999	N/S
6615	NRAS	TKT	0.982223	0.886501	0.875261	0.05999	N/S
6616	NRAS	IFNAR2	0.223558	0.262927	0.234045	0.05999	N/S
6618	NRAS	MYOC	0.848667	0.742392	0.557822	0.05999	N/S
6620	NRAS	FGR	0.437331	0.107909	0.164166	0.05999	0.0343183
6622	NRAS	TSPAN31	0.669821	0.412417	0.273368	0.05999	N/S
6623	NRAS	FGFR2	0.78827	0.441902	0.506115	0.05999	N/S
6624	NRAS	GNG4	0.805935	0.965054	0.884783	0.05999	N/S
6629	NRAS	CDC25B	0.68884	0.808599	0.89976	0.05999	N/S
6630	NRAS	MX1	0.657284	0.273329	0.286551	0.05999	N/S
6631	NRAS	CHRM3	0.967829	0.731856	0.666132	0.05999	N/S
6637	NRAS	PIK3CB	0.982173	0.803989	0.313915	0.05999	0.00903407
6638	NRAS	AR	0.840953	0.891125	0.7565	0.05999	N/S
7106	SLC2A2	DRD1	0.951428	0.55186	0.519354	0.05999	N/S
7107	SLC2A2	ABL1	0.939203	0.8425	0.822301	0.05999	N/S
7109	SLC2A2	MYC	0.851558	0.786527	0.753523	0.05999	N/S
7110	SLC2A2	TGFA	0.325697	0.211568	0.200823	0.05999	N/S
7111	SLC2A2	CTSB	0.399933	0.16804	0.220261	0.05999	N/S
7113	SLC2A2	BCL2	0.327701	0.110954	0.124654	0.05999	N/S
7115	SLC2A2	ABCC1	0.71343	0.229342	0.181892	0.05999	0.0584289
7117	SLC2A2	PTCH1	0.370284	0.130399	0.128942	0.05999	N/S
7118	SLC2A2	TBP	0.00195389	0.000885699	0.00239553	0.05999	N/S
7121	SLC2A2	ZAP70	0.52894	0.324055	0.486904	0.05999	N/S
7123	SLC2A2	RAF1	0.222331	0.048032	0.0375896	0.05999	N/S
7127	SLC2A2	TP53	0.652376	0.30254	0.393179	0.05999	N/S
7128	SLC2A2	ADRB1	0.395617	0.0635251	0.205707	0.05999	N/S
7133	SLC2A2	FGF3	0.915803	0.989918	0.532961	0.05999	N/S
7140	SLC2A2	CSK	0.939264	0.998086	0.873624	0.05999	N/S
7141	SLC2A2	FGFR4	0.262019	0.0967718	0.121212	0.05999	N/S
7142	SLC2A2	EGFR	0.824381	0.552007	0.504747	0.05999	N/S
7144	SLC2A2	VAV2	0.982223	0.987585	0.9366	0.05999	N/S
7145	SLC2A2	CLCN5	0.622599	0.863622	0.509645	0.05999	N/S
7148	SLC2A2	MET	0.691495	0.873664	0.8219	0.05999	N/S
7149	SLC2A2	ESR1	0.182989	0.103847	0.147708	0.05999	N/S
7151	SLC2A2	CDKN1A	0.864369	0.734332	0.642577	0.05999	N/S
7153	SLC2A2	CDK6	0.53909	0.885758	0.627067	0.05999	N/S
7156	SLC2A2	PRKCB	0.962161	0.71098	0.263783	0.0161467	0.0651583
7159	SLC2A2	AFF2	0.440848	0.633784	0.360437	0.05999	N/S
7161	SLC2A2	PTPN1	0.721154	0.618609	0.442394	0.05999	N/S
7168	SLC2A2	CYP24A1	0.8165	0.506418	0.458949	0.05999	N/S
7169	SLC2A2	SPI1	0.987593	0.833641	0.27195	0.05999	N/S
7172	SLC2A2	HLF	0.884025	0.991569	0.700589	0.05999	N/S
7173	SLC2A2	LIG1	0.233884	0.244057	0.200501	0.05999	N/S
7174	SLC2A2	SEC23B	0.988243	0.918965	0.735797	0.05999	N/S
7178	SLC2A2	IRF2	0.0406698	0.0110217	0.021423	0.05999	N/S
7181	SLC2A2	PKD2	0.062321	0.0452658	0.0451298	0.05999	N/S
7182	SLC2A2	GRK4	0.652376	0.514426	0.341048	0.05999	N/S
7184	SLC2A2	THPO	0.364082	0.398356	0.310107	0.05999	N/S
7187	SLC2A2	PIK3CD	0.65366	0.660364	0.377524	0.05999	N/S
7188	SLC2A2	TEC	0.118417	0.067197	0.0172534	0.05999	0.0407203
7200	SLC2A2	REL	0.391584	0.230154	0.273844	0.05999	N/S
7204	SLC2A2	RPS6KB1	0.859302	0.595368	0.610206	0.05999	N/S
7207	SLC2A2	RAB31	0.742072	0.750832	0.475825	0.05999	N/S
7208	SLC2A2	HRAS	0.0742117	0.112406	0.0682537	0.05999	N/S
7209	SLC2A2	JUN	0.916103	0.93891	0.554469	0.05999	N/S
7212	SLC2A2	RND3	0.821693	0.525312	0.477907	0.05999	N/S
7213	SLC2A2	BNC1	0.87534	0.961296	0.919588	0.05999	N/S
7214	SLC2A2	PRKCH	0.894866	0.989918	0.610206	0.05999	N/S
7215	SLC2A2	TCL1A	0.402834	0.171639	0.318147	0.05999	N/S
7222	SLC2A2	CTNND1	0.326084	0.372685	0.149232	0.05999	N/S
7223	SLC2A2	BLM	0.871676	0.887131	0.357589	0.05999	N/S
7225	SLC2A2	SLC24A3	0.964028	0.978227	0.823818	0.05999	N/S
7226	SLC2A2	ZNF217	0.721154	0.788035	0.457225	0.05999	N/S
7231	SLC2A2	NF2	0.821693	0.935245	0.898348	0.05999	N/S
7234	SLC2A2	MYB	0.582859	0.0414839	0.06381	0.05999	N/S
7237	SLC2A2	RHOA	0.556164	0.582903	0.554445	0.05999	N/S
7238	SLC2A2	BCAS1	0.914249	0.749497	0.63389	0.05999	N/S
7239	SLC2A2	AURKA	0.287315	0.259536	0.176363	0.05999	N/S
7240	SLC2A2	KISS1	0.98685	0.996128	0.65472	0.05999	N/S
7247	SLC2A2	FOSB	0.47263	0.453293	0.289727	0.05999	N/S
7248	SLC2A2	ZMYND8	0.951606	0.925545	0.778658	0.05999	N/S
7250	SLC2A2	BRCA1	0.55714	0.183114	0.272521	0.05999	N/S
7251	SLC2A2	NCOA3	0.905855	0.795337	0.661724	0.05999	N/S
7253	SLC2A2	MSH2	0.182989	0.0808232	0.115468	0.05999	0.0441573
7255	SLC2A2	BCL6	5.43158e-09	3.94135e-10	0.000336872	0.0134429	0.000282029
7258	SLC2A2	INSR	0.395506	0.513769	0.469234	0.05999	N/S
7260	SLC2A2	GAB1	0.210042	0.157131	0.110553	0.05999	N/S
7262	SLC2A2	ATF4	0.80582	0.897554	0.837871	0.05999	N/S
7265	SLC2A2	PIK3CA	0	2.03289e-16	0.000336872	1.93294e-05	0.000282029
7270	SLC2A2	C20orf24	0.657284	0.678763	0.327551	0.05999	N/S
7272	SLC2A2	FCGR1A	0.939203	0.997869	0.635338	0.05999	N/S
7275	SLC2A2	FHIT	0.407771	0.49022	0.250761	0.05999	N/S
7277	SLC2A2	BRCA2	0.76324	0.471214	0.364732	0.05999	N/S
7280	SLC2A2	WFDC2	0.732529	0.731856	0.435066	0.05999	N/S
7283	SLC2A2	LRRC32	0.947423	0.973219	0.484005	0.05999	N/S
7286	SLC2A2	PAK1	0.978671	0.989918	0.368171	0.05999	N/S
7291	SLC2A2	PLEK	0.230879	0.205468	0.192982	0.05999	N/S
7293	SLC2A2	TOP1	0.789933	0.785605	0.645363	0.05999	N/S
7295	SLC2A2	CCNE1	0.637888	0.291252	0.217313	0.05999	0.106796
7297	SLC2A2	LYN	0.77693	0.921221	0.887804	0.05999	N/S
7302	SLC2A2	CCND1	0.925302	0.943571	0.532961	0.05999	N/S
7308	SLC2A2	TKT	0.843929	0.755483	0.63484	0.05999	N/S
7309	SLC2A2	IFNAR2	0.990268	0.976827	0.955518	0.05999	N/S
7311	SLC2A2	MYOC	0.750332	0.819233	0.504486	0.05999	N/S
7313	SLC2A2	FGR	0.852795	0.93734	0.757631	0.05999	N/S
7315	SLC2A2	TSPAN31	0.129831	0.161104	0.146686	0.05999	N/S
7316	SLC2A2	FGFR2	0.657284	0.293492	0.514139	0.05999	N/S
7317	SLC2A2	GNG4	0.835006	0.494534	0.401045	0.05999	N/S
7322	SLC2A2	CDC25B	0.703091	0.438126	0.408817	0.05999	N/S
7323	SLC2A2	MX1	0.90504	0.885758	0.989795	0.05999	N/S
7324	SLC2A2	CHRM3	0.98573	0.888402	0.7571	0.05999	N/S
7330	SLC2A2	PIK3CB	0.000149242	4.17223e-05	0.000336872	0.05999	0.000282029
7331	SLC2A2	AR	0.434591	0.668559	0.432952	0.05999	N/S
7336	DRD1	ABL1	0.925302	0.95564	0.863937	0.05999	N/S
7338	DRD1	MYC	0.231049	0.313047	0.150736	0.05999	N/S
7339	DRD1	TGFA	0.783243	0.790837	0.298712	0.05999	N/S
7340	DRD1	CTSB	0.428045	0.286377	0.29457	0.05999	N/S
7342	DRD1	BCL2	0.805935	0.983563	0.447955	0.05999	N/S
7344	DRD1	ABCC1	0.765052	0.685389	0.118266	0.00675973	0.0194036
7346	DRD1	PTCH1	0.99993	0.941593	0.778658	0.05999	N/S
7347	DRD1	TBP	0.755972	0.701233	0.721827	0.05999	N/S
7350	DRD1	ZAP70	0.51452	0.660364	0.360437	0.05999	N/S
7352	DRD1	RAF1	0.982223	0.999229	0.973076	0.05999	N/S
7356	DRD1	TP53	0.787566	0.913008	0.732365	0.05999	N/S
7357	DRD1	ADRB1	0.503907	0.559693	0.390315	0.05999	N/S
7362	DRD1	FGF3	0.413004	0.908644	0.416572	0.05999	N/S
7369	DRD1	CSK	0.910799	0.909013	0.720458	0.05999	N/S
7370	DRD1	FGFR4	2.34081e-10	6.68946e-10	0.000336872	1.93294e-05	0.000282029
7371	DRD1	EGFR	0.77514	0.873664	0.661387	0.05999	N/S
7373	DRD1	VAV2	0.60206	0.591829	0.702916	0.05999	N/S
7374	DRD1	CLCN5	0.691495	0.791944	0.430476	0.05999	N/S
7377	DRD1	MET	0.99988	0.935567	0.770648	0.05999	N/S
7378	DRD1	ESR1	0.984444	0.993333	0.869835	0.05999	N/S
7380	DRD1	CDKN1A	0.691495	0.445618	0.372135	0.05999	N/S
7382	DRD1	CDK6	0.835006	0.800831	0.609238	0.05999	N/S
7385	DRD1	PRKCB	0.0442042	0.190898	0.0863035	0.05999	0.0434999
7388	DRD1	AFF2	0.910386	0.999229	0.719887	0.05999	N/S
7390	DRD1	PTPN1	0.753995	0.971842	0.865164	0.05999	N/S
7397	DRD1	CYP24A1	0.394452	0.689806	0.501775	0.05999	N/S
7398	DRD1	SPI1	0.8165	0.954979	0.695331	0.05999	N/S
7401	DRD1	HLF	0.62149	0.494729	0.397977	0.05999	N/S
7402	DRD1	LIG1	0.488765	0.692253	0.294223	0.05999	N/S
7403	DRD1	SEC23B	0.982173	0.90673	0.791322	0.05999	N/S
7407	DRD1	IRF2	0.863443	0.994641	0.725974	0.05999	N/S
7410	DRD1	PKD2	0.244555	0.191195	0.143732	0.05999	N/S
7411	DRD1	GRK4	0.665802	0.461172	0.288145	0.05999	0.0438272
7413	DRD1	THPO	0.866305	0.991569	0.322207	0.05999	N/S
7416	DRD1	PIK3CD	0.821379	0.731128	0.511815	0.05999	N/S
7417	DRD1	TEC	0.503907	0.803841	0.145725	0.05999	N/S
7429	DRD1	REL	0.925496	0.893867	0.354116	0.05999	N/S
7433	DRD1	RPS6KB1	0.27718	0.288195	0.211512	0.05999	N/S
7436	DRD1	RAB31	0.745327	0.918965	0.636335	0.05999	N/S
7437	DRD1	HRAS	0.984134	0.800831	0.810088	0.05999	N/S
7438	DRD1	JUN	0.8165	0.965485	0.715684	0.05999	N/S
7441	DRD1	RND3	0.982223	0.897554	0.878347	0.05999	N/S
7442	DRD1	BNC1	0.622599	0.661534	0.564105	0.05999	N/S
7443	DRD1	PRKCH	0.82316	0.800831	0.827382	0.05999	N/S
7444	DRD1	TCL1A	0.987462	0.93702	0.62752	0.05999	N/S
7451	DRD1	CTNND1	0.99863	0.959915	0.844082	0.05999	N/S
7452	DRD1	BLM	0.863263	0.748127	0.807621	0.05999	N/S
7454	DRD1	SLC24A3	0.982223	0.925243	0.627358	0.05999	N/S
7455	DRD1	ZNF217	0.68884	0.502501	0.415603	0.05999	N/S
7460	DRD1	NF2	0.758035	0.498676	0.29437	0.05999	0.0784897
7463	DRD1	MYB	0.792306	0.661534	0.610206	0.05999	N/S
7466	DRD1	RHOA	0.378596	0.43307	0.390637	0.05999	N/S
7467	DRD1	BCAS1	0.36738	0.533456	0.426752	0.05999	N/S
7468	DRD1	AURKA	0.964601	0.951671	0.895723	0.05999	N/S
7469	DRD1	KISS1	0.702095	0.717469	0.8219	0.05999	N/S
7476	DRD1	FOSB	0.364082	0.731339	0.251684	0.05999	N/S
7477	DRD1	ZMYND8	0.447287	0.647701	0.449331	0.05999	N/S
7479	DRD1	BRCA1	0.595153	0.555984	0.345333	0.05999	N/S
7480	DRD1	NCOA3	0.552249	0.805064	0.448234	0.05999	N/S
7482	DRD1	MSH2	0.814928	0.948854	0.239941	0.05999	N/S
7484	DRD1	BCL6	0.939203	0.717469	0.501647	0.05999	N/S
7487	DRD1	INSR	0.865515	0.978227	0.294153	0.05999	0.0107588
7489	DRD1	GAB1	0.329554	0.265358	0.201392	0.05999	0.0970181
7491	DRD1	ATF4	0.475984	0.332158	0.189511	0.05999	0.0440055
7494	DRD1	PIK3CA	0.897736	0.704104	0.770648	0.05999	N/S
7499	DRD1	C20orf24	0.928904	0.990079	0.887804	0.05999	N/S
7501	DRD1	FCGR1A	0.871676	0.919359	0.891487	0.05999	N/S
7504	DRD1	FHIT	0.779719	0.994886	0.852069	0.05999	N/S
7506	DRD1	BRCA2	0.693249	0.857704	0.813557	0.05999	N/S
7509	DRD1	WFDC2	0.963524	0.953325	0.854375	0.05999	N/S
7512	DRD1	LRRC32	0.565334	0.77657	0.524134	0.05999	N/S
7515	DRD1	PAK1	0.492287	0.708129	0.430476	0.05999	0.0922523
7520	DRD1	PLEK	0.625103	0.57982	0.328332	0.05999	N/S
7522	DRD1	TOP1	0.932113	0.778469	0.692432	0.05999	N/S
7524	DRD1	CCNE1	0.168112	0.17269	0.0096483	0.05999	0.0809706
7526	DRD1	LYN	0.783243	0.856908	0.703533	0.05999	N/S
7531	DRD1	CCND1	0.468828	0.962986	0.507487	0.05999	N/S
7537	DRD1	TKT	0.364082	0.355215	0.276759	0.05999	N/S
7538	DRD1	IFNAR2	0.963781	0.731128	0.607361	0.05999	N/S
7540	DRD1	MYOC	0.932113	0.844024	0.833185	0.05999	N/S
7542	DRD1	FGR	0.712896	0.502093	0.436201	0.05999	N/S
7544	DRD1	TSPAN31	0.871689	0.925243	0.514884	0.05999	N/S
7545	DRD1	FGFR2	0.963185	0.93891	0.780944	0.05999	N/S
7546	DRD1	GNG4	0.710469	0.785957	0.820721	0.05999	N/S
7551	DRD1	CDC25B	0.882854	0.972034	0.524134	0.05999	N/S
7552	DRD1	MX1	0.993112	0.660449	0.29317	0.05999	N/S
7553	DRD1	CHRM3	0.773158	0.495094	0.362235	0.05999	N/S
7559	DRD1	PIK3CB	0.920994	0.941593	0.903258	0.05999	N/S
7560	DRD1	AR	0.993025	0.934153	0.600579	0.05999	N/S
7566	ABL1	MYC	0.951428	0.689806	0.881985	0.05999	N/S
7567	ABL1	TGFA	0.447033	0.156208	0.0835606	0.05999	N/S
7568	ABL1	CTSB	0.750332	0.605001	0.438126	0.05999	N/S
7570	ABL1	BCL2	0.982223	0.987585	0.775338	0.05999	N/S
7572	ABL1	ABCC1	0.742384	0.820426	0.727326	0.05999	N/S
7574	ABL1	PTCH1	0.233884	0.00034406	0.000336872	1.93294e-05	0.000282029
7575	ABL1	TBP	0.0759906	0.363678	0.0792827	0.05999	0.0470353
7578	ABL1	ZAP70	0.952731	0.983563	0.592807	0.05999	N/S
7580	ABL1	RAF1	0.390168	0.739379	0.373243	0.05999	0.0600997
7584	ABL1	TP53	0.838658	0.8425	0.591151	0.05999	N/S
7585	ABL1	ADRB1	0.254534	0.572634	0.226794	0.05999	0.0113374
7590	ABL1	FGF3	0.711822	0.582056	0.699337	0.05999	N/S
7597	ABL1	CSK	0.804575	0.847014	0.65361	0.05999	N/S
7598	ABL1	FGFR4	0.7961	0.737009	0.632052	0.05999	N/S
7599	ABL1	EGFR	0.622325	0.546474	0.630337	0.05999	N/S
7601	ABL1	VAV2	0.000354558	6.66023e-21	0.000336872	1.93294e-05	0.000282029
7602	ABL1	CLCN5	0.881055	0.997555	0.807556	0.05999	N/S
7605	ABL1	MET	0.934961	0.365047	0.262504	0.05999	0.0245675
7606	ABL1	ESR1	0.182989	0.26053	0.128942	0.05999	0.0424789
7608	ABL1	CDKN1A	0.980171	0.88878	0.511372	0.05999	N/S
7610	ABL1	CDK6	0.982223	0.7217	0.564889	0.05999	N/S
7613	ABL1	PRKCB	0.691791	0.825096	0.726265	0.05999	N/S
7616	ABL1	AFF2	0.767238	0.965054	0.632917	0.05999	N/S
7618	ABL1	PTPN1	0.866226	0.990287	0.919323	0.05999	N/S
7625	ABL1	CYP24A1	0.711822	0.629018	0.580721	0.05999	N/S
7626	ABL1	SPI1	0.689239	0.790332	0.646707	0.05999	N/S
7629	ABL1	HLF	0.999922	0.885758	0.601157	0.05999	N/S
7630	ABL1	LIG1	0.820241	0.952822	0.684238	0.05999	N/S
7631	ABL1	SEC23B	0.711417	0.909356	0.328332	0.05999	0.063459
7635	ABL1	IRF2	0.825998	0.914638	0.699214	0.05999	N/S
7638	ABL1	PKD2	0.850123	0.860034	0.2094	0.05999	0.00915632
7639	ABL1	GRK4	0.623262	0.32647	0.147708	0.05999	0.0117598
7641	ABL1	THPO	0.400926	0.0585519	0.0402173	0.05999	N/S
7644	ABL1	PIK3CD	0.68884	0.857363	0.519354	0.05999	N/S
7645	ABL1	TEC	0.864369	0.905033	0.51079	0.05999	N/S
7657	ABL1	REL	0.740161	0.295295	0.173422	0.05999	N/S
7661	ABL1	RPS6KB1	0.920785	0.522095	0.575978	0.05999	N/S
7664	ABL1	RAB31	0.657147	0.961114	0.736512	0.05999	N/S
7665	ABL1	HRAS	0.881838	0.993631	0.956088	0.05999	N/S
7666	ABL1	JUN	0.835006	0.787466	0.689365	0.05999	N/S
7669	ABL1	RND3	0.710774	0.830257	0.328033	0.05999	N/S
7670	ABL1	BNC1	0.995288	0.987585	0.512383	0.05999	N/S
7671	ABL1	PRKCH	0.982173	0.279872	0.128942	0.05999	0.00301731
7672	ABL1	TCL1A	0.203636	0.502093	0.176862	0.05999	0.0275036
7679	ABL1	CTNND1	0.848667	0.976827	0.937342	0.05999	N/S
7680	ABL1	BLM	0.80968	0.834278	0.493496	0.05999	N/S
7682	ABL1	SLC24A3	0.556164	0.815646	0.259767	0.05999	0.0470464
7683	ABL1	ZNF217	0.689239	0.873108	0.728946	0.05999	N/S
7688	ABL1	NF2	0.579638	0.572483	0.358211	0.05999	N/S
7691	ABL1	MYB	0.453759	0.184685	0.175338	0.05999	0.0122184
7694	ABL1	RHOA	0.710774	0.972034	0.600429	0.05999	N/S
7695	ABL1	BCAS1	0.84409	0.800831	0.682212	0.05999	N/S
7696	ABL1	AURKA	0.592005	0.457826	0.453541	0.05999	N/S
7697	ABL1	KISS1	0.890272	0.897554	0.612073	0.05999	N/S
7704	ABL1	FOSB	0.972262	0.815646	0.697426	0.05999	N/S
7705	ABL1	ZMYND8	0.982223	0.881443	0.958548	0.05999	N/S
7707	ABL1	BRCA1	0.795671	0.838889	0.721827	0.05999	N/S
7708	ABL1	NCOA3	0.933308	0.959915	0.953993	0.05999	N/S
7710	ABL1	MSH2	0.508941	0.119248	0.103185	0.05999	N/S
7712	ABL1	BCL6	0.434105	0.412965	0.247962	0.05999	N/S
7715	ABL1	INSR	0.994857	0.997555	0.716255	0.05999	N/S
7717	ABL1	GAB1	0.372768	0.228904	0.164166	0.05999	N/S
7719	ABL1	ATF4	0.406402	0.259536	0.164166	0.05999	N/S
7722	ABL1	PIK3CA	0.909657	0.745834	0.514884	0.05999	N/S
7727	ABL1	C20orf24	0.800962	0.830257	0.658307	0.05999	N/S
7729	ABL1	FCGR1A	0.990913	0.960484	0.512396	0.05999	N/S
7732	ABL1	FHIT	0.028387	0.790332	0.225581	0.05999	N/S
7734	ABL1	BRCA2	0.954504	0.885048	0.42498	0.05999	0.0231301
7737	ABL1	WFDC2	0.888893	0.966115	0.862283	0.05999	N/S
7740	ABL1	LRRC32	0.982223	0.934153	0.913548	0.05999	N/S
7743	ABL1	PAK1	0.99794	0.997892	0.979131	0.05999	N/S
7748	ABL1	PLEK	0.533549	0.115198	0.124089	0.05999	N/S
7750	ABL1	TOP1	0.851558	0.999229	0.806043	0.05999	N/S
7752	ABL1	CCNE1	0.962901	0.989918	0.961623	0.05999	N/S
7754	ABL1	LYN	0.742072	0.566736	0.608299	0.05999	N/S
7759	ABL1	CCND1	0.765789	0.835901	0.823818	0.05999	N/S
7765	ABL1	TKT	0.49318	0.622716	0.579863	0.05999	N/S
7766	ABL1	IFNAR2	0.182325	0.502093	0.162817	0.05999	N/S
7768	ABL1	MYOC	0.406402	0.481249	0.293511	0.05999	N/S
7770	ABL1	FGR	0.468828	0.660449	0.599221	0.05999	N/S
7772	ABL1	TSPAN31	0.689239	0.552007	0.401572	0.05999	N/S
7773	ABL1	FGFR2	0.216287	0.550064	0.178251	0.05999	N/S
7774	ABL1	GNG4	0.657284	0.629502	0.198006	0.05999	0.00438996
7779	ABL1	CDC25B	0.853324	0.715587	0.531347	0.05999	N/S
7780	ABL1	MX1	0.509378	0.4632	0.360814	0.05999	N/S
7781	ABL1	CHRM3	0.722152	0.616446	0.372291	0.05999	N/S
7787	ABL1	PIK3CB	0.850596	0.977394	0.665292	0.05999	N/S
7788	ABL1	AR	0.824309	0.971288	0.875459	0.05999	N/S
8020	MYC	TGFA	0.866417	0.97572	0.575326	0.05999	N/S
8021	MYC	CTSB	0.394125	0.372897	0.151091	0.05999	0.0947002
8023	MYC	BCL2	0.899448	0.847903	0.533391	0.05999	N/S
8025	MYC	ABCC1	0.717482	0.767946	0.627358	0.05999	N/S
8027	MYC	PTCH1	0.67981	0.769413	0.435066	0.05999	N/S
8028	MYC	TBP	0.784385	0.978227	0.655547	0.05999	N/S
8031	MYC	ZAP70	0.371686	0.475419	0.267523	0.05999	N/S
8033	MYC	RAF1	0.969036	0.723271	0.695647	0.05999	N/S
8037	MYC	TP53	0.283884	0.59938	0.416838	0.05999	N/S
8038	MYC	ADRB1	0.773158	0.836757	0.836212	0.05999	N/S
8043	MYC	FGF3	0.840953	0.715328	0.712277	0.05999	N/S
8050	MYC	CSK	0.889968	0.965057	0.576977	0.05999	N/S
8051	MYC	FGFR4	0.105141	0.129322	0.121398	0.05999	N/S
8052	MYC	EGFR	0.603339	0.978227	0.741479	0.05999	N/S
8054	MYC	VAV2	0.772823	0.538968	0.550596	0.05999	N/S
8055	MYC	CLCN5	0.687599	0.339329	0.161233	0.05999	0.104523
8058	MYC	MET	0.651723	0.463436	0.503461	0.05999	N/S
8059	MYC	ESR1	0.92423	0.620669	0.783897	0.05999	N/S
8061	MYC	CDKN1A	0.799418	0.776212	0.706328	0.05999	N/S
8063	MYC	CDK6	0.910386	0.771992	0.727788	0.05999	N/S
8066	MYC	PRKCB	0.866305	0.978227	0.721827	0.05999	N/S
8069	MYC	AFF2	0.972262	0.962986	0.565427	0.05999	N/S
8071	MYC	PTPN1	0.524042	0.5977	0.450341	0.05999	N/S
8078	MYC	CYP24A1	0.783824	0.921221	0.710045	0.05999	N/S
8079	MYC	SPI1	0.806146	0.580938	0.618253	0.05999	N/S
8082	MYC	HLF	0.934351	0.97572	0.638659	0.05999	N/S
8083	MYC	LIG1	0.792306	0.982242	0.843265	0.05999	N/S
8084	MYC	SEC23B	0.711822	0.606158	0.47781	0.05999	N/S
8088	MYC	IRF2	0.993532	0.776212	0.838599	0.05999	N/S
8091	MYC	PKD2	0.806977	0.989918	0.541427	0.05999	N/S
8092	MYC	GRK4	0.473018	0.604859	0.55212	0.05999	N/S
8094	MYC	THPO	0.987299	0.906175	0.648605	0.05999	N/S
8097	MYC	PIK3CD	0.609945	0.246	0.310041	0.05999	N/S
8098	MYC	TEC	0.754143	0.991698	0.846299	0.05999	N/S
8110	MYC	REL	0.946675	0.918653	0.328791	0.05999	0.0488684
8114	MYC	RPS6KB1	0.890272	0.914638	0.532192	0.05999	0.106309
8117	MYC	RAB31	0.576259	0.86797	0.514997	0.05999	N/S
8118	MYC	HRAS	0.689239	0.7812	0.547427	0.05999	N/S
8119	MYC	JUN	0.856726	0.836757	0.913548	0.05999	N/S
8122	MYC	RND3	0.711822	0.525781	0.67326	0.05999	N/S
8123	MYC	BNC1	0.90851	0.994027	0.459154	0.05999	N/S
8124	MYC	PRKCH	0.821693	0.368654	0.459117	0.05999	N/S
8125	MYC	TCL1A	0.916294	0.929132	0.409911	0.05999	N/S
8132	MYC	CTNND1	0.962901	0.912532	0.798268	0.05999	N/S
8133	MYC	BLM	0.892499	0.630903	0.56274	0.05999	N/S
8135	MYC	SLC24A3	0.866226	0.803989	0.781078	0.05999	N/S
8136	MYC	ZNF217	0.77693	0.670394	0.705599	0.05999	N/S
8141	MYC	NF2	0.68884	0.773494	0.673379	0.05999	N/S
8144	MYC	MYB	0.972262	0.809295	0.944434	0.05999	N/S
8147	MYC	RHOA	0.877358	0.962536	0.841096	0.05999	N/S
8148	MYC	BCAS1	0.718528	0.925106	0.650386	0.05999	N/S
8149	MYC	AURKA	0.776321	0.759414	0.752571	0.05999	N/S
8150	MYC	KISS1	0.508496	0.435719	0.361711	0.05999	N/S
8157	MYC	FOSB	0.652376	0.88304	0.586227	0.05999	N/S
8158	MYC	ZMYND8	0.556164	0.515458	0.513471	0.05999	N/S
8160	MYC	BRCA1	0.669821	0.531055	0.372135	0.05999	N/S
8161	MYC	NCOA3	0.453085	0.364212	0.377464	0.05999	N/S
8163	MYC	MSH2	0.795113	0.729326	0.638907	0.05999	N/S
8165	MYC	BCL6	0.657284	0.587187	0.511372	0.05999	N/S
8168	MYC	INSR	0.719795	0.985615	0.300321	0.05999	N/S
8170	MYC	GAB1	0.570842	0.734635	0.553035	0.05999	N/S
8172	MYC	ATF4	0.8165	0.482955	0.527109	0.05999	N/S
8175	MYC	PIK3CA	0.689239	0.466771	0.573181	0.05999	N/S
8180	MYC	C20orf24	0.711417	0.685565	0.700603	0.05999	N/S
8182	MYC	FCGR1A	0.91422	0.983563	0.54522	0.05999	N/S
8185	MYC	FHIT	0.939203	0.965019	0.549069	0.05999	N/S
8187	MYC	BRCA2	0.263109	0.239806	0.209826	0.05999	N/S
8190	MYC	WFDC2	0.53909	0.510362	0.498499	0.05999	N/S
8193	MYC	LRRC32	0.701099	0.174765	0.408308	0.05999	N/S
8196	MYC	PAK1	0.740051	0.233489	0.419736	0.05999	N/S
8201	MYC	PLEK	0.866349	0.956201	0.409911	0.05999	0.074458
8203	MYC	TOP1	0.553963	0.58967	0.544585	0.05999	N/S
8205	MYC	CCNE1	0.733064	0.541897	0.628947	0.05999	N/S
8207	MYC	LYN	0.514129	0.039142	0.00943241	0.00315429	0.000790908
8212	MYC	CCND1	0.774205	0.437578	0.673633	0.05999	N/S
8218	MYC	TKT	0.939203	0.972034	0.863083	0.05999	N/S
8219	MYC	IFNAR2	0.721017	0.689387	0.751961	0.05999	N/S
8221	MYC	MYOC	0.691495	0.949468	0.721827	0.05999	N/S
8223	MYC	FGR	0.969332	0.968984	0.844082	0.05999	N/S
8225	MYC	TSPAN31	0.4234	0.379484	0.212198	0.05999	N/S
8226	MYC	FGFR2	0.984444	0.955089	0.903258	0.05999	N/S
8227	MYC	GNG4	0.775079	0.724152	0.823994	0.05999	N/S
8232	MYC	CDC25B	0.897308	0.955089	0.396432	0.05999	0.0992706
8233	MYC	MX1	0.682986	0.785605	0.416591	0.05999	N/S
8234	MYC	CHRM3	0.77514	0.906175	0.769546	0.05999	N/S
8240	MYC	PIK3CB	0.768339	0.591829	0.700603	0.05999	N/S
8241	MYC	AR	0.951428	0.767021	0.450341	0.05999	N/S
8246	TGFA	CTSB	0.866305	0.815646	0.591151	0.05999	N/S
8248	TGFA	BCL2	0.947423	0.800831	0.935738	0.05999	N/S
8250	TGFA	ABCC1	0.58864	0.658636	0.165552	0.05999	N/S
8252	TGFA	PTCH1	0.964028	0.926108	0.743113	0.05999	N/S
8253	TGFA	TBP	0.851453	0.997615	0.702916	0.05999	N/S
8256	TGFA	ZAP70	0.0928122	0.0635251	0.0225398	0.05999	0.000790908
8258	TGFA	RAF1	0.553608	0.378847	0.459117	0.05999	N/S
8262	TGFA	TP53	0.106839	0.129322	0.137531	0.05999	N/S
8263	TGFA	ADRB1	0.0535895	0.0468038	0.0893899	0.05999	N/S
8268	TGFA	FGF3	0.793003	0.86797	0.785374	0.05999	N/S
8275	TGFA	CSK	0.206432	0.265358	0.216997	0.05999	N/S
8276	TGFA	FGFR4	0.866305	0.926108	0.442674	0.05999	N/S
8277	TGFA	EGFR	0.987522	0.956201	0.154735	0.05999	0.0577488
8279	TGFA	VAV2	0.13101	0.166679	0.0714168	0.05999	N/S
8280	TGFA	CLCN5	0.962161	0.993333	0.847281	0.05999	N/S
8283	TGFA	MET	0.866305	0.891068	0.511372	0.05999	N/S
8284	TGFA	ESR1	0.863263	0.903674	0.73376	0.05999	N/S
8286	TGFA	CDKN1A	0.8165	0.660364	0.29317	0.05999	N/S
8288	TGFA	CDK6	0.0409395	0.391382	0.150736	0.05999	N/S
8291	TGFA	PRKCB	0.711343	0.627107	0.178251	0.05999	0.108436
8294	TGFA	AFF2	0.988017	0.993004	0.979131	0.05999	N/S
8296	TGFA	PTPN1	0.762493	0.778469	0.436509	0.05999	N/S
8303	TGFA	CYP24A1	0.719155	0.745834	0.558053	0.05999	N/S
8304	TGFA	SPI1	0.475984	0.454792	0.451885	0.05999	N/S
8307	TGFA	HLF	0.915283	0.920197	0.5243	0.05999	0.0404013
8308	TGFA	LIG1	0.348097	0.571433	0.361311	0.05999	N/S
8309	TGFA	SEC23B	0.82059	0.502093	0.455472	0.05999	N/S
8313	TGFA	IRF2	0.6042	0.478694	0.363355	0.05999	N/S
8316	TGFA	PKD2	0.364082	0.454734	0.343629	0.05999	N/S
8317	TGFA	GRK4	0.721017	0.998086	0.762565	0.05999	N/S
8319	TGFA	THPO	0	2.02027e-26	0.000336872	1.93294e-05	0.000282029
8322	TGFA	PIK3CD	0.470871	0.279872	0.134224	0.05999	0.0466622
8323	TGFA	TEC	0.211073	0.494729	0.269542	0.05999	N/S
8335	TGFA	REL	0	2.93518e-16	0.000336872	0.000174759	0.000282029
8339	TGFA	RPS6KB1	0.971703	0.996121	0.689462	0.05999	N/S
8342	TGFA	RAB31	0.987593	0.934153	0.815203	0.05999	N/S
8343	TGFA	HRAS	0.396187	0.330443	0.361711	0.05999	N/S
8344	TGFA	JUN	0.106839	0.0239427	0.0246063	0.05999	0.0684539
8347	TGFA	RND3	0.230879	0.475476	0.289727	0.05999	N/S
8348	TGFA	BNC1	0.263983	0.171167	0.20799	0.05999	N/S
8349	TGFA	PRKCH	0.928056	0.997615	0.464832	0.05999	N/S
8350	TGFA	TCL1A	0.204768	0.271141	0.11964	0.05999	0.012888
8357	TGFA	CTNND1	0.908142	0.987585	0.712277	0.05999	N/S
8358	TGFA	BLM	0.457535	0.482637	0.454771	0.05999	N/S
8360	TGFA	SLC24A3	0.821871	0.460367	0.313121	0.05999	0.0540161
8361	TGFA	ZNF217	0.928904	0.980344	0.858161	0.05999	N/S
8366	TGFA	NF2	0.753995	0.835901	0.714881	0.05999	N/S
8369	TGFA	MYB	0.796688	0.717469	0.844082	0.05999	N/S
8372	TGFA	RHOA	0.840953	0.690233	0.48673	0.05999	N/S
8373	TGFA	BCAS1	0.805935	0.767946	0.686861	0.05999	N/S
8374	TGFA	AURKA	0.709331	0.752371	0.653034	0.05999	N/S
8375	TGFA	KISS1	0.857824	0.773494	0.514484	0.05999	N/S
8382	TGFA	FOSB	0.821693	0.993333	0.726559	0.05999	N/S
8383	TGFA	ZMYND8	0.857873	0.966115	0.752571	0.05999	N/S
8385	TGFA	BRCA1	0.530892	0.555149	0.360814	0.05999	N/S
8386	TGFA	NCOA3	0.821693	0.829673	0.671249	0.05999	N/S
8388	TGFA	MSH2	0	2.47631e-15	0.000336872	0.00101406	0.000282029
8390	TGFA	BCL6	0.528991	0.526435	0.449062	0.05999	N/S
8393	TGFA	INSR	0.8165	0.355215	0.146686	0.05999	0.025027
8395	TGFA	GAB1	0.846267	0.962536	0.531347	0.05999	N/S
8397	TGFA	ATF4	0.969085	0.934153	0.514884	0.05999	N/S
8400	TGFA	PIK3CA	0.407158	0.461172	0.390637	0.05999	N/S
8405	TGFA	C20orf24	0.713819	0.983563	0.362917	0.05999	N/S
8407	TGFA	FCGR1A	0.036899	0.0635251	0.0368077	0.05999	N/S
8410	TGFA	FHIT	0.943386	0.825482	0.465216	0.05999	N/S
8412	TGFA	BRCA2	0.799947	0.800831	0.46618	0.05999	N/S
8415	TGFA	WFDC2	0.964601	0.993333	0.610206	0.05999	N/S
8418	TGFA	LRRC32	0.447033	0.421531	0.349255	0.05999	0.0761057
8421	TGFA	PAK1	0.442745	0.340999	0.290354	0.05999	0.0304487
8426	TGFA	PLEK	0	5.21356e-18	0.000336872	1.93294e-05	0.000282029
8428	TGFA	TOP1	0.939203	0.97734	0.824802	0.05999	N/S
8430	TGFA	CCNE1	0.784235	0.999254	0.790522	0.05999	N/S
8432	TGFA	LYN	0.427692	0.454792	0.318147	0.05999	N/S
8437	TGFA	CCND1	0.804429	0.879053	0.657595	0.05999	N/S
8443	TGFA	TKT	0.958525	0.81237	0.67642	0.05999	N/S
8444	TGFA	IFNAR2	0.88703	0.734635	0.661508	0.05999	N/S
8446	TGFA	MYOC	0.788211	0.919359	0.438126	0.05999	N/S
8448	TGFA	FGR	0.492287	0.0749866	0.110553	0.05999	N/S
8450	TGFA	TSPAN31	0.588748	0.766455	0.413769	0.05999	N/S
8451	TGFA	FGFR2	0.036899	0.0163837	0.0502083	0.05999	0.0521679
8452	TGFA	GNG4	0.821693	0.991698	0.748808	0.05999	N/S
8457	TGFA	CDC25B	0.985541	0.996128	0.58944	0.05999	N/S
8458	TGFA	MX1	0.78827	0.791582	0.419241	0.05999	N/S
8459	TGFA	CHRM3	0.962161	0.966105	0.543387	0.05999	N/S
8465	TGFA	PIK3CB	0.0618699	0.0325735	0.03073	0.05999	N/S
8466	TGFA	AR	0.939203	0.960484	0.953993	0.05999	N/S
8472	CTSB	BCL2	0.557136	0.563818	0.400596	0.05999	N/S
8474	CTSB	ABCC1	0.994388	0.949032	0.974149	0.05999	N/S
8476	CTSB	PTCH1	0.0546131	0.199849	0.0753007	0.05999	0.0640194
8477	CTSB	TBP	0.90323	0.864902	0.652572	0.05999	N/S
8480	CTSB	ZAP70	0.390168	0.699815	0.469357	0.05999	N/S
8482	CTSB	RAF1	0.5911	0.761657	0.771263	0.05999	N/S
8486	CTSB	TP53	0.246066	0.215782	0.188992	0.05999	N/S
8487	CTSB	ADRB1	0.961126	0.977844	0.927747	0.05999	N/S
8492	CTSB	FGF3	0.656097	0.526435	0.469641	0.05999	N/S
8499	CTSB	CSK	0.941496	0.972102	0.698427	0.05999	N/S
8500	CTSB	FGFR4	0.758345	0.909614	0.692922	0.05999	N/S
8501	CTSB	EGFR	0.985541	0.990288	0.97961	0.05999	N/S
8503	CTSB	VAV2	0.631559	0.575524	0.369699	0.05999	0.105424
8504	CTSB	CLCN5	0.856735	0.993333	0.730652	0.05999	N/S
8507	CTSB	MET	0.98573	0.785605	0.355079	0.05999	N/S
8508	CTSB	ESR1	0.182608	0.336982	0.141928	0.05999	0.1011
8510	CTSB	CDKN1A	0.964256	0.759177	0.67275	0.05999	N/S
8512	CTSB	CDK6	0.922728	0.997615	0.564014	0.05999	N/S
8515	CTSB	PRKCB	0.999921	0.87857	0.881187	0.05999	N/S
8518	CTSB	AFF2	0.951606	0.997892	0.863637	0.05999	N/S
8520	CTSB	PTPN1	0.592318	0.482955	0.325509	0.05999	N/S
8527	CTSB	CYP24A1	0.705046	0.470588	0.474014	0.05999	N/S
8528	CTSB	SPI1	0.902111	0.993333	0.915349	0.05999	N/S
8531	CTSB	HLF	0.889968	0.997615	0.932542	0.05999	N/S
8532	CTSB	LIG1	0.789933	0.836757	0.688861	0.05999	N/S
8533	CTSB	SEC23B	0.715931	0.745715	0.686312	0.05999	N/S
8537	CTSB	IRF2	0.407158	0.295295	0.221438	0.05999	0.024412
8540	CTSB	PKD2	0.851464	0.800831	0.515054	0.05999	N/S
8541	CTSB	GRK4	0.835006	0.620669	0.629556	0.05999	N/S
8543	CTSB	THPO	0.842989	0.790332	0.50536	0.05999	N/S
8546	CTSB	PIK3CD	0.920337	0.91951	0.929853	0.05999	N/S
8547	CTSB	TEC	0.995288	0.942547	0.726387	0.05999	N/S
8559	CTSB	REL	0.999922	0.93891	0.55821	0.05999	N/S
8563	CTSB	RPS6KB1	0.876111	0.984987	0.994921	0.05999	N/S
8566	CTSB	RAB31	0.284804	0.246	0.211118	0.05999	N/S
8567	CTSB	HRAS	0.916294	0.784784	0.654275	0.05999	N/S
8568	CTSB	JUN	0.798863	0.549916	0.513177	0.05999	N/S
8571	CTSB	RND3	0.742072	0.881698	0.739418	0.05999	N/S
8572	CTSB	BNC1	0.882854	0.88878	0.67642	0.05999	N/S
8573	CTSB	PRKCH	0.932113	0.882955	0.281204	0.05999	0.0565752
8574	CTSB	TCL1A	0.578128	0.379671	0.25585	0.05999	N/S
8581	CTSB	CTNND1	0.43342	0.270263	0.267801	0.05999	N/S
8582	CTSB	BLM	0.842989	0.879923	0.876389	0.05999	N/S
8584	CTSB	SLC24A3	0.657147	0.635391	0.512396	0.05999	N/S
8585	CTSB	ZNF217	0.773158	0.672984	0.557822	0.05999	N/S
8590	CTSB	NF2	0.964028	0.957009	0.471739	0.05999	N/S
8593	CTSB	MYB	0.813197	0.424715	0.298536	0.05999	N/S
8596	CTSB	RHOA	0.835006	0.891068	0.906214	0.05999	N/S
8597	CTSB	BCAS1	0.754709	0.512371	0.545254	0.05999	N/S
8598	CTSB	AURKA	0.49606	0.376977	0.366633	0.05999	N/S
8599	CTSB	KISS1	0.997378	0.920197	0.957037	0.05999	N/S
8606	CTSB	FOSB	0.691495	0.502093	0.361228	0.05999	N/S
8607	CTSB	ZMYND8	0.821871	0.665012	0.748808	0.05999	N/S
8609	CTSB	BRCA1	0.958051	0.97572	0.875261	0.05999	N/S
8610	CTSB	NCOA3	0.783243	0.672984	0.509234	0.05999	N/S
8612	CTSB	MSH2	0.972262	0.759989	0.59151	0.05999	N/S
8614	CTSB	BCL6	0.529918	0.265358	0.306425	0.05999	N/S
8617	CTSB	INSR	0.924399	0.997869	0.714086	0.05999	N/S
8619	CTSB	GAB1	0.79853	0.78907	0.632586	0.05999	N/S
8621	CTSB	ATF4	0.711822	0.580682	0.372135	0.05999	N/S
8624	CTSB	PIK3CA	0.622599	0.445618	0.519771	0.05999	N/S
8629	CTSB	C20orf24	0.754143	0.598926	0.483826	0.05999	N/S
8631	CTSB	FCGR1A	0.887779	0.910702	0.770648	0.05999	N/S
8634	CTSB	FHIT	0.719536	0.776212	0.599439	0.05999	N/S
8636	CTSB	BRCA2	0.785767	0.692383	0.330895	0.05999	0.076023
8639	CTSB	WFDC2	0.703904	0.524209	0.372135	0.05999	N/S
8642	CTSB	LRRC32	0.656097	0.566411	0.464832	0.05999	N/S
8645	CTSB	PAK1	0.689239	0.620669	0.553035	0.05999	N/S
8650	CTSB	PLEK	0.99988	0.955089	0.713137	0.05999	N/S
8652	CTSB	TOP1	0.821693	0.759414	0.569353	0.05999	N/S
8654	CTSB	CCNE1	0.969085	0.641865	0.543387	0.05999	N/S
8656	CTSB	LYN	0.831226	0.983563	0.0516813	0.05999	0.000282029
8661	CTSB	CCND1	0.538126	0.363678	0.318147	0.05999	N/S
8667	CTSB	TKT	0.964601	0.994653	0.968109	0.05999	N/S
8668	CTSB	IFNAR2	0.676453	0.502795	0.540092	0.05999	N/S
8670	CTSB	MYOC	0.783243	0.690358	0.680697	0.05999	N/S
8672	CTSB	FGR	0.742072	0.912532	0.591151	0.05999	N/S
8674	CTSB	TSPAN31	0.831226	0.67622	0.328332	0.05999	0.0740248
8675	CTSB	FGFR2	0.98573	0.978227	0.794159	0.05999	N/S
8676	CTSB	GNG4	0.750332	0.509324	0.482972	0.05999	N/S
8681	CTSB	CDC25B	0.821693	0.780238	0.787803	0.05999	N/S
8682	CTSB	MX1	0.712896	0.453293	0.427586	0.05999	N/S
8683	CTSB	CHRM3	0.787566	0.834667	0.735567	0.05999	N/S
8689	CTSB	PIK3CB	0.68884	0.416156	0.416572	0.05999	N/S
8690	CTSB	AR	0.939203	0.978227	0.788871	0.05999	N/S
8919	BCL2	ABCC1	0.848667	0.816301	0.480458	0.05999	N/S
8921	BCL2	PTCH1	0.180405	0.231915	0.235659	0.05999	N/S
8922	BCL2	TBP	0.379801	0.0635251	0.0428264	0.05999	0.00147743
8925	BCL2	ZAP70	0.991227	0.984987	0.909844	0.05999	N/S
8927	BCL2	RAF1	0.691495	0.400815	0.352787	0.05999	N/S
8931	BCL2	TP53	0.798863	0.856908	0.517489	0.05999	N/S
8932	BCL2	ADRB1	0.977615	0.790332	0.580407	0.05999	N/S
8937	BCL2	FGF3	0.36738	0.350118	0.332952	0.05999	N/S
8944	BCL2	CSK	0.689239	0.978227	0.615033	0.05999	N/S
8945	BCL2	FGFR4	0.556357	0.605115	0.360814	0.05999	0.0672283
8946	BCL2	EGFR	0.857873	0.971842	0.917958	0.05999	N/S
8948	BCL2	VAV2	0.977387	0.918965	0.917594	0.05999	N/S
8949	BCL2	CLCN5	0.862888	0.7217	0.211155	0.05999	0.0400787
8952	BCL2	MET	0.732369	0.709495	0.286755	0.05999	N/S
8953	BCL2	ESR1	0.196625	0.0391175	0.0368588	0.05999	0.00125023
8955	BCL2	CDKN1A	0.742375	0.492437	0.50536	0.05999	N/S
8957	BCL2	CDK6	0.733361	0.800383	0.46991	0.05999	N/S
8960	BCL2	PRKCB	0.721154	0.542669	0.46704	0.05999	N/S
8963	BCL2	AFF2	0.840953	0.70601	0.27195	0.05999	0.0746441
8965	BCL2	PTPN1	0.990177	0.500429	0.411045	0.05999	N/S
8972	BCL2	CYP24A1	0.405431	0.627817	0.224979	0.05999	N/S
8973	BCL2	SPI1	0.795113	0.914638	0.328033	0.05999	0.0440055
8976	BCL2	HLF	0.717482	0.496798	0.518696	0.05999	N/S
8977	BCL2	LIG1	0.580417	0.670068	0.736337	0.05999	N/S
8978	BCL2	SEC23B	0.428045	0.632934	0.427627	0.05999	N/S
8982	BCL2	IRF2	0.00976317	0.0147182	0.0113365	0.05999	0.0555856
8985	BCL2	PKD2	0.127957	0.105124	0.2094	0.05999	N/S
8986	BCL2	GRK4	0.949468	0.998086	0.858161	0.05999	N/S
8988	BCL2	THPO	0.947423	0.943571	0.88928	0.05999	N/S
8991	BCL2	PIK3CD	0.915803	0.996121	0.913548	0.05999	N/S
8992	BCL2	TEC	0.899448	0.800831	0.782048	0.05999	N/S
9004	BCL2	REL	0.404162	0.401768	0.532961	0.05999	N/S
9008	BCL2	RPS6KB1	0.489734	0.999229	0.651444	0.05999	N/S
9011	BCL2	RAB31	0.564487	0.627711	0.121212	0.010069	0.000282029
9012	BCL2	HRAS	0.682205	0.677599	0.373991	0.05999	N/S
9013	BCL2	JUN	0.652376	0.941593	0.419736	0.05999	0.0881825
9016	BCL2	RND3	0.979877	0.910977	0.824182	0.05999	N/S
9017	BCL2	BNC1	0.900397	0.972034	0.892367	0.05999	N/S
9018	BCL2	PRKCH	0.947423	0.997615	0.702916	0.05999	N/S
9019	BCL2	TCL1A	0.939203	0.978227	0.694745	0.05999	N/S
9026	BCL2	CTNND1	0.428045	0.114996	0.180157	0.05999	N/S
9027	BCL2	BLM	0.68884	0.963484	0.761058	0.05999	N/S
9029	BCL2	SLC24A3	0.322206	0.58967	0.359893	0.05999	N/S
9030	BCL2	ZNF217	0.884025	0.636909	0.541238	0.05999	N/S
9035	BCL2	NF2	0.985541	0.978227	0.570018	0.05999	N/S
9038	BCL2	MYB	0.799947	0.293492	0.325905	0.05999	0.041734
9041	BCL2	RHOA	0.600649	0.332158	0.252401	0.05999	N/S
9042	BCL2	BCAS1	0.392021	0.67869	0.284651	0.05999	N/S
9043	BCL2	AURKA	0.657147	0.378847	0.400589	0.05999	N/S
9044	BCL2	KISS1	0.784385	0.948539	0.721103	0.05999	N/S
9051	BCL2	FOSB	0.558788	0.799813	0.318147	0.05999	0.0633865
9052	BCL2	ZMYND8	0.437111	0.773494	0.316132	0.05999	N/S
9054	BCL2	BRCA1	0.982223	0.833309	0.8593	0.05999	N/S
9055	BCL2	NCOA3	0.666427	0.568092	0.307661	0.05999	N/S
9057	BCL2	MSH2	0.783243	0.662913	0.702916	0.05999	N/S
9059	BCL2	BCL6	0.30075	0.33175	0.252249	0.05999	N/S
9062	BCL2	INSR	0.721017	0.931306	0.289727	0.05999	0.106916
9064	BCL2	GAB1	0.799947	0.701365	0.69661	0.05999	N/S
9066	BCL2	ATF4	0.828097	0.670068	0.587062	0.05999	N/S
9069	BCL2	PIK3CA	0.632948	0.342438	0.269542	0.05999	N/S
9074	BCL2	C20orf24	0.657284	0.482637	0.465216	0.05999	N/S
9076	BCL2	FCGR1A	0.73162	0.906175	0.737742	0.05999	N/S
9079	BCL2	FHIT	0.402175	0.148806	0.0357892	0.05999	0.00510621
9081	BCL2	BRCA2	0.419528	0.266463	0.361228	0.05999	N/S
9084	BCL2	WFDC2	0.316344	0.172612	0.29317	0.05999	N/S
9087	BCL2	LRRC32	0.99863	0.998086	0.773311	0.05999	N/S
9090	BCL2	PAK1	0.994668	0.999229	0.73821	0.05999	N/S
9095	BCL2	PLEK	0.711822	0.463436	0.706324	0.05999	N/S
9097	BCL2	TOP1	0.956656	0.713119	0.632917	0.05999	N/S
9099	BCL2	CCNE1	0.182989	0.378847	0.131572	0.05999	0.104314
9101	BCL2	LYN	0.117486	0.191317	0.134199	0.05999	N/S
9106	BCL2	CCND1	0.325697	0.33175	0.353559	0.05999	N/S
9112	BCL2	TKT	0.939576	0.566411	0.294223	0.05999	0.092877
9113	BCL2	IFNAR2	0.982223	0.955421	0.435377	0.05999	N/S
9115	BCL2	MYOC	0.928904	0.965065	0.911964	0.05999	N/S
9117	BCL2	FGR	0.711417	0.833144	0.702916	0.05999	N/S
9119	BCL2	TSPAN31	0.795113	0.9505	0.698137	0.05999	N/S
9120	BCL2	FGFR2	0.503907	0.526435	0.502964	0.05999	N/S
9121	BCL2	GNG4	0.847917	0.956201	0.898713	0.05999	N/S
9126	BCL2	CDC25B	0.605691	0.498676	0.30824	0.05999	N/S
9127	BCL2	MX1	0.949838	0.989859	0.700603	0.05999	N/S
9128	BCL2	CHRM3	0.762204	0.694619	0.474019	0.05999	N/S
9134	BCL2	PIK3CB	0.182989	0.143852	0.109281	0.05999	N/S
9135	BCL2	AR	0.99988	0.916293	0.33843	0.05999	N/S
9362	ABCC1	PTCH1	0.821693	0.800831	0.727392	0.05999	N/S
9363	ABCC1	TBP	0.37688	0.407871	0.268785	0.05999	N/S
9366	ABCC1	ZAP70	0.110125	0.0591053	0.0753007	0.05999	N/S
9368	ABCC1	RAF1	0.665802	0.552007	0.588789	0.05999	N/S
9372	ABCC1	TP53	0.927231	0.860232	0.974714	0.05999	N/S
9373	ABCC1	ADRB1	0.573461	0.385216	0.339354	0.05999	N/S
9378	ABCC1	FGF3	0.873293	0.897963	0.816262	0.05999	N/S
9385	ABCC1	CSK	0.014123	0.0963548	0.0479388	0.05999	N/S
9386	ABCC1	FGFR4	0.648598	0.56473	0.204292	0.05999	N/S
9387	ABCC1	EGFR	0.899448	0.978227	0.511372	0.05999	N/S
9389	ABCC1	VAV2	0.452871	0.65963	0.527109	0.05999	N/S
9390	ABCC1	CLCN5	0.129289	0.246	0.171662	0.05999	N/S
9393	ABCC1	MET	0.960384	0.846414	0.646338	0.05999	N/S
9394	ABCC1	ESR1	0.773158	0.885585	0.728355	0.05999	N/S
9396	ABCC1	CDKN1A	0.396673	0.627817	0.313333	0.05999	N/S
9398	ABCC1	CDK6	0.453759	0.332158	0.14543	0.05999	N/S
9401	ABCC1	PRKCB	2.00978e-05	1.16875e-07	0.000336872	0.00925378	0.000282029
9404	ABCC1	AFF2	0.657284	0.534405	0.486904	0.05999	N/S
9406	ABCC1	PTPN1	0.855875	0.885758	0.920202	0.05999	N/S
9413	ABCC1	CYP24A1	0.818773	0.997892	0.827894	0.05999	N/S
9414	ABCC1	SPI1	0.784235	0.537661	0.265123	0.05999	0.0440055
9417	ABCC1	HLF	0.910386	0.816301	0.762699	0.05999	N/S
9418	ABCC1	LIG1	0.771267	0.58967	0.283666	0.05999	N/S
9419	ABCC1	SEC23B	0.963185	0.962133	0.968662	0.05999	N/S
9423	ABCC1	IRF2	0.566869	0.508718	0.384527	0.05999	N/S
9426	ABCC1	PKD2	0.750332	0.610246	0.280034	0.05999	N/S
9427	ABCC1	GRK4	0.984444	0.993333	0.689365	0.05999	N/S
9429	ABCC1	THPO	0.577423	0.658636	0.188992	0.05999	N/S
9432	ABCC1	PIK3CD	0.426252	0.368654	0.176547	0.05999	0.00915632
9433	ABCC1	TEC	0.969137	0.821378	0.31319	0.05999	N/S
9445	ABCC1	REL	0.75659	0.560834	0.358361	0.05999	N/S
9449	ABCC1	RPS6KB1	0.970741	0.900972	0.754212	0.05999	N/S
9452	ABCC1	RAB31	0.501341	0.611788	0.476046	0.05999	N/S
9453	ABCC1	HRAS	0.514303	0.501827	0.451336	0.05999	N/S
9454	ABCC1	JUN	0.982223	0.845119	0.697319	0.05999	N/S
9457	ABCC1	RND3	0.981788	0.983563	0.873624	0.05999	N/S
9458	ABCC1	BNC1	0.588664	0.672493	0.42498	0.05999	N/S
9459	ABCC1	PRKCH	0.927694	0.879053	0.794159	0.05999	N/S
9460	ABCC1	TCL1A	0.797269	0.62564	0.511372	0.05999	N/S
9467	ABCC1	CTNND1	0.768869	0.921221	0.868613	0.05999	N/S
9468	ABCC1	BLM	0.399933	0.424354	0.379204	0.05999	N/S
9470	ABCC1	SLC24A3	0.971015	0.965549	0.874548	0.05999	N/S
9471	ABCC1	ZNF217	0.915803	0.955089	0.951547	0.05999	N/S
9476	ABCC1	NF2	0.609945	0.424715	0.29317	0.05999	N/S
9479	ABCC1	MYB	0.884364	0.989918	0.809007	0.05999	N/S
9482	ABCC1	RHOA	0.864369	0.658636	0.642363	0.05999	N/S
9483	ABCC1	BCAS1	0.859048	0.998086	0.907188	0.05999	N/S
9484	ABCC1	AURKA	0.687599	0.662734	0.776816	0.05999	N/S
9485	ABCC1	KISS1	0.413004	0.425737	0.325915	0.05999	N/S
9492	ABCC1	FOSB	0.588413	0.498676	0.323723	0.05999	N/S
9493	ABCC1	ZMYND8	0.52894	0.65161	0.611122	0.05999	N/S
9495	ABCC1	BRCA1	0.565509	0.401768	0.329002	0.05999	N/S
9496	ABCC1	NCOA3	0.77693	0.948539	0.805531	0.05999	N/S
9498	ABCC1	MSH2	0.292387	0.142889	0.0773363	0.05999	0.0783248
9500	ABCC1	BCL6	0.747328	0.469812	0.404535	0.05999	N/S
9503	ABCC1	INSR	0.80582	0.987557	0.691988	0.05999	N/S
9505	ABCC1	GAB1	0.99699	0.983563	0.488285	0.05999	N/S
9507	ABCC1	ATF4	0.329549	0.452026	0.289727	0.05999	N/S
9510	ABCC1	PIK3CA	0.742072	0.196901	0.218445	0.05999	N/S
9515	ABCC1	C20orf24	0.503907	0.785605	0.576977	0.05999	N/S
9517	ABCC1	FCGR1A	0.0832616	0.171271	0.113628	0.05999	N/S
9520	ABCC1	FHIT	0.969085	0.962133	0.881985	0.05999	N/S
9522	ABCC1	BRCA2	0.968573	0.970362	0.646338	0.05999	N/S
9525	ABCC1	WFDC2	0.804429	0.903654	0.875261	0.05999	N/S
9528	ABCC1	LRRC32	0.772361	0.714569	0.411045	0.05999	N/S
9531	ABCC1	PAK1	0.739731	0.647693	0.364732	0.05999	N/S
9536	ABCC1	PLEK	0.691495	0.663989	0.282378	0.05999	N/S
9538	ABCC1	TOP1	0.434591	0.575201	0.511372	0.05999	N/S
9540	ABCC1	CCNE1	0.825998	0.66339	0.269531	0.05999	N/S
9542	ABCC1	LYN	0.939203	0.978227	0.826589	0.05999	N/S
9547	ABCC1	CCND1	0.824309	0.903654	0.772024	0.05999	N/S
9553	ABCC1	TKT	0.659033	0.805064	0.716066	0.05999	N/S
9554	ABCC1	IFNAR2	0.903094	0.955089	0.727247	0.05999	N/S
9556	ABCC1	MYOC	0.719536	0.769413	0.53726	0.05999	N/S
9558	ABCC1	FGR	0.798863	0.978227	0.75468	0.05999	N/S
9560	ABCC1	TSPAN31	0.078859	0.047647	0.0375896	0.05999	0.0555856
9561	ABCC1	FGFR2	0.924381	0.531055	0.511372	0.05999	N/S
9562	ABCC1	GNG4	0.311021	0.105124	0.12773	0.05999	N/S
9567	ABCC1	CDC25B	0.207	0.281936	0.273368	0.05999	N/S
9568	ABCC1	MX1	0.711417	0.59938	0.429371	0.05999	N/S
9569	ABCC1	CHRM3	0.804429	0.759989	0.691988	0.05999	N/S
9575	ABCC1	PIK3CB	0.279929	0.100106	0.0774612	0.05999	0.00215065
9576	ABCC1	AR	0.689952	0.575201	0.515531	0.05999	N/S
9800	PTCH1	TBP	0.0475662	0.00209206	0.00354948	0.0368111	0.000282029
9803	PTCH1	ZAP70	0.8165	0.955421	0.600579	0.05999	N/S
9805	PTCH1	RAF1	0.888893	0.999254	0.763067	0.05999	N/S
9809	PTCH1	TP53	0.90851	0.800758	0.453541	0.05999	N/S
9810	PTCH1	ADRB1	0.456299	0.520708	0.198006	0.05999	0.0373364
9815	PTCH1	FGF3	0.997672	0.972034	0.800143	0.05999	N/S
9822	PTCH1	CSK	0.810708	0.871146	0.347495	0.05999	N/S
9823	PTCH1	FGFR4	0.863263	0.596087	0.553746	0.05999	N/S
9824	PTCH1	EGFR	0.951428	0.849192	0.799608	0.05999	N/S
9826	PTCH1	VAV2	0.0660017	0.00243646	0.000659993	0.024008	0.000282029
9827	PTCH1	CLCN5	0.982223	0.997892	0.53308	0.05999	N/S
9830	PTCH1	MET	0.447287	0.931306	0.355079	0.05999	N/S
9831	PTCH1	ESR1	0.0470164	0.047647	0.00716618	0.05999	0.00125023
9833	PTCH1	CDKN1A	0.789912	0.987585	0.791322	0.05999	N/S
9835	PTCH1	CDK6	0.272823	0.67869	0.276759	0.05999	N/S
9838	PTCH1	PRKCB	0.556164	0.627817	0.564014	0.05999	N/S
9841	PTCH1	AFF2	0.378586	0.689806	0.310058	0.05999	N/S
9843	PTCH1	PTPN1	0.916294	0.912924	0.595141	0.05999	N/S
9850	PTCH1	CYP24A1	0.951606	0.773215	0.625643	0.05999	N/S
9851	PTCH1	SPI1	0.873205	0.931306	0.878653	0.05999	N/S
9854	PTCH1	HLF	0.986778	0.966363	0.312701	0.05999	0.04303
9855	PTCH1	LIG1	0.271128	0.318402	0.231781	0.05999	N/S
9856	PTCH1	SEC23B	0.406841	0.601074	0.430476	0.05999	N/S
9860	PTCH1	IRF2	0.407158	0.246	0.178506	0.05999	N/S
9863	PTCH1	PKD2	0.192408	0.0773646	0.0115374	0.05999	0.000282029
9864	PTCH1	GRK4	0.414278	0.0621807	0.0226703	0.05999	0.00102665
9866	PTCH1	THPO	0.982223	0.984987	0.668947	0.05999	N/S
9869	PTCH1	PIK3CD	0.848667	0.997615	0.760294	0.05999	N/S
9870	PTCH1	TEC	0.421396	0.148806	0.0631671	0.05999	0.00168937
9882	PTCH1	REL	0.762876	0.786527	0.461254	0.05999	N/S
9886	PTCH1	RPS6KB1	0.920994	0.897554	0.363886	0.05999	0.0362391
9889	PTCH1	RAB31	0.759529	0.987549	0.785374	0.05999	N/S
9890	PTCH1	HRAS	0.230861	0.424715	0.231403	0.05999	N/S
9891	PTCH1	JUN	0.981788	0.978227	0.609424	0.05999	N/S
9894	PTCH1	RND3	0.279929	0.872941	0.373991	0.05999	N/S
9895	PTCH1	BNC1	0.70178	0.650972	0.164426	0.05999	0.0809706
9896	PTCH1	PRKCH	0.950261	0.759414	0.442048	0.05999	N/S
9897	PTCH1	TCL1A	0.461416	0.282215	0.119321	0.05999	0.0406983
9904	PTCH1	CTNND1	0.429864	0.441089	0.354116	0.05999	N/S
9905	PTCH1	BLM	0.839032	0.989918	0.18615	0.05999	0.0453834
9907	PTCH1	SLC24A3	0.369344	0.512371	0.370313	0.05999	N/S
9908	PTCH1	ZNF217	0.863045	0.886541	0.70212	0.05999	N/S
9913	PTCH1	NF2	0.992914	0.994641	0.549069	0.05999	N/S
9916	PTCH1	MYB	0.364082	0.0130473	0.00519745	0.05999	0.00323394
9919	PTCH1	RHOA	0.951606	0.999664	0.62687	0.05999	N/S
9920	PTCH1	BCAS1	0.866305	0.925243	0.694427	0.05999	N/S
9921	PTCH1	AURKA	0.4073	0.336982	0.315566	0.05999	N/S
9922	PTCH1	KISS1	0.514303	0.494729	0.594703	0.05999	N/S
9929	PTCH1	FOSB	0.447033	0.562395	0.397831	0.05999	N/S
9930	PTCH1	ZMYND8	0.878095	0.954796	0.881985	0.05999	N/S
9932	PTCH1	BRCA1	0.939203	0.993333	0.32445	0.05999	0.0840468
9933	PTCH1	NCOA3	0.953539	0.874351	0.641539	0.05999	N/S
9935	PTCH1	MSH2	0.928904	0.817988	0.67476	0.05999	N/S
9937	PTCH1	BCL6	0.427692	0.106408	0.0262089	0.05999	0.0027986
9940	PTCH1	INSR	0.814928	0.983563	0.606394	0.05999	N/S
9942	PTCH1	GAB1	0.364082	0.0749866	0.0111333	0.05999	0.00627272
9944	PTCH1	ATF4	0.831834	0.704323	0.416591	0.05999	N/S
9947	PTCH1	PIK3CA	0.362704	0.152788	0.124654	0.05999	0.0847138
9952	PTCH1	C20orf24	0.765052	0.605001	0.419736	0.05999	N/S
9954	PTCH1	FCGR1A	0.773158	0.860034	0.334173	0.05999	N/S
9957	PTCH1	FHIT	0.988243	0.971842	0.832989	0.05999	N/S
9959	PTCH1	BRCA2	0.229194	0.0649273	0.0144496	0.05999	0.00341613
9962	PTCH1	WFDC2	0.934961	0.88878	0.511372	0.05999	N/S
9965	PTCH1	LRRC32	0.394125	0.776212	0.407607	0.05999	N/S
9968	PTCH1	PAK1	0.364082	0.685565	0.387297	0.05999	N/S
9973	PTCH1	PLEK	0.7528	0.835901	0.560363	0.05999	N/S
9975	PTCH1	TOP1	0.964601	0.993631	0.603929	0.05999	N/S
9977	PTCH1	CCNE1	0.538126	0.987557	0.174986	0.05999	0.0565752
9979	PTCH1	LYN	0.939203	0.989918	0.575955	0.05999	N/S
9984	PTCH1	CCND1	0.953539	0.876271	0.837907	0.05999	N/S
9990	PTCH1	TKT	0.973231	0.934153	0.998796	0.05999	N/S
9991	PTCH1	IFNAR2	0.851453	0.804355	0.576887	0.05999	N/S
9993	PTCH1	MYOC	0.558321	0.650972	0.648435	0.05999	N/S
9995	PTCH1	FGR	0.99699	0.973502	0.848849	0.05999	N/S
9997	PTCH1	TSPAN31	0.863867	0.658636	0.283666	0.05999	0.0992706
9998	PTCH1	FGFR2	0.666427	0.776535	0.365321	0.05999	0.0640236
9999	PTCH1	GNG4	0.993025	0.923629	0.629556	0.05999	N/S
10004	PTCH1	CDC25B	0.687599	0.692771	0.632917	0.05999	N/S
10005	PTCH1	MX1	0.930042	0.835901	0.703533	0.05999	N/S
10006	PTCH1	CHRM3	0.995631	0.977394	0.692432	0.05999	N/S
10012	PTCH1	PIK3CB	0.021825	0.0224965	0.00464762	0.0351046	0.0407639
10013	PTCH1	AR	0.304333	0.731128	0.28831	0.05999	N/S
10020	TBP	ZAP70	0.580037	0.603403	0.537605	0.05999	N/S
10022	TBP	RAF1	0.289977	0.259069	0.135551	0.05999	0.0219602
10026	TBP	TP53	0.964601	0.973219	0.95412	0.05999	N/S
10027	TBP	ADRB1	0.863045	0.598614	0.568624	0.05999	N/S
10032	TBP	FGF3	0.364082	0.496798	0.4375	0.05999	N/S
10039	TBP	CSK	0.773158	0.87857	0.727788	0.05999	N/S
10040	TBP	FGFR4	0.485572	0.51676	0.511372	0.05999	N/S
10041	TBP	EGFR	0.514303	0.654727	0.665292	0.05999	N/S
10043	TBP	VAV2	0.703091	0.671311	0.276759	0.05999	0.0776334
10044	TBP	CLCN5	0.712896	0.562647	0.281204	0.05999	0.0559546
10047	TBP	MET	0.429022	0.589368	0.407941	0.05999	N/S
10048	TBP	ESR1	2.08583e-08	1.9324e-10	0.000336872	0.00187056	0.000282029
10050	TBP	CDKN1A	0.910386	0.734022	0.313498	0.05999	0.00571941
10052	TBP	CDK6	0.325917	0.524927	0.366633	0.05999	N/S
10055	TBP	PRKCB	0.645477	0.552007	0.486904	0.05999	N/S
10058	TBP	AFF2	0.46263	0.462075	0.179211	0.05999	0.106309
10060	TBP	PTPN1	0.718049	0.424715	0.310058	0.05999	N/S
10067	TBP	CYP24A1	0.958375	0.482637	0.252904	0.05999	N/S
10068	TBP	SPI1	0.719795	0.762373	0.520484	0.05999	N/S
10071	TBP	HLF	0.657284	0.613866	0.438801	0.05999	N/S
10072	TBP	LIG1	0.279929	0.259069	0.146112	0.05999	N/S
10073	TBP	SEC23B	0.916851	0.997615	0.400131	0.05999	N/S
10077	TBP	IRF2	0.579638	0.410524	0.366495	0.05999	N/S
10080	TBP	PKD2	0.000184741	3.88228e-05	0.000336872	0.05999	0.00476428
10081	TBP	GRK4	0.80968	0.440883	0.298501	0.05999	0.0549379
10083	TBP	THPO	0.939203	0.773494	0.48673	0.05999	N/S
10086	TBP	PIK3CD	0.902246	0.955089	0.349067	0.05999	0.0232971
10087	TBP	TEC	0.0983352	0.00540591	0.00382196	0.0351046	0.000536011
10099	TBP	REL	0.665802	0.778469	0.798897	0.05999	N/S
10103	TBP	RPS6KB1	0.951606	0.983563	0.745426	0.05999	N/S
10106	TBP	RAB31	0.336887	0.243608	0.259264	0.05999	0.0861499
10107	TBP	HRAS	0.4234	0.745601	0.220051	0.05999	N/S
10108	TBP	JUN	0.932669	0.65161	0.451527	0.05999	N/S
10111	TBP	RND3	0.880475	0.955089	0.876432	0.05999	N/S
10112	TBP	BNC1	0.754143	0.761415	0.602039	0.05999	N/S
10113	TBP	PRKCH	0.914466	0.922145	0.612506	0.05999	N/S
10114	TBP	TCL1A	0.676356	0.660364	0.428588	0.05999	N/S
10121	TBP	CTNND1	0.22865	0.160758	0.176862	0.05999	N/S
10122	TBP	BLM	0.719536	0.898087	0.546905	0.05999	N/S
10124	TBP	SLC24A3	0.90504	0.996186	0.630337	0.05999	N/S
10125	TBP	ZNF217	0.4073	0.500513	0.294966	0.05999	N/S
10130	TBP	NF2	0.987593	0.891562	0.360814	0.05999	0.0555856
10133	TBP	MYB	0.432065	6.54634e-07	0.000336872	0.000214272	0.000282029
10136	TBP	RHOA	0.852304	0.747882	0.46704	0.05999	N/S
10137	TBP	BCAS1	0.924805	0.677599	0.377524	0.05999	N/S
10138	TBP	AURKA	0.396673	0.383556	0.315781	0.05999	N/S
10139	TBP	KISS1	0.876663	0.944607	0.814218	0.05999	N/S
10146	TBP	FOSB	0.509246	0.442862	0.282135	0.05999	N/S
10147	TBP	ZMYND8	0.850123	0.745715	0.475357	0.05999	N/S
10149	TBP	BRCA1	0.762244	0.834278	0.886495	0.05999	N/S
10150	TBP	NCOA3	0.951428	0.346939	0.264177	0.05999	N/S
10152	TBP	MSH2	0.773158	0.983563	0.771413	0.05999	N/S
10154	TBP	BCL6	0.00154211	0.00414727	0.000957425	0.05999	0.0038356
10157	TBP	INSR	0.43342	0.597396	0.363355	0.05999	N/S
10159	TBP	GAB1	0.0464673	0.00732086	0.0236514	0.05999	0.0783248
10161	TBP	ATF4	0.851495	0.920197	0.423133	0.05999	0.0712846
10164	TBP	PIK3CA	0.0131745	0.00315276	0.00212229	0.05999	0.00763759
10169	TBP	C20orf24	0.58864	0.312928	0.260464	0.05999	N/S
10171	TBP	FCGR1A	0.864369	0.932555	0.788871	0.05999	N/S
10174	TBP	FHIT	0.818485	0.568092	0.0917709	0.05999	0.0146943
10176	TBP	BRCA2	0.915283	0.86797	0.68237	0.05999	N/S
10179	TBP	WFDC2	0.458023	0.357752	0.32546	0.05999	N/S
10182	TBP	LRRC32	0.982223	0.997615	0.572327	0.05999	N/S
10185	TBP	PAK1	0.987593	0.994027	0.56274	0.05999	N/S
10190	TBP	PLEK	0.701158	0.815646	0.746873	0.05999	N/S
10192	TBP	TOP1	0.799947	0.554912	0.303143	0.05999	N/S
10194	TBP	CCNE1	0.894866	0.692253	0.354116	0.05999	N/S
10196	TBP	LYN	0.614594	0.790332	0.880031	0.05999	N/S
10201	TBP	CCND1	0.406402	0.642503	0.463817	0.05999	N/S
10207	TBP	TKT	0.711822	0.689806	0.333395	0.05999	N/S
10208	TBP	IFNAR2	0.972443	0.996128	0.798897	0.05999	N/S
10210	TBP	MYOC	0.995288	0.989918	0.721827	0.05999	N/S
10212	TBP	FGR	0.8165	0.732091	0.289727	0.05999	N/S
10214	TBP	TSPAN31	0.719536	0.893863	0.715125	0.05999	N/S
10215	TBP	FGFR2	0.848667	0.676965	0.623549	0.05999	N/S
10216	TBP	GNG4	0.78347	0.829204	0.796818	0.05999	N/S
10221	TBP	CDC25B	0.34531	0.314923	0.0584239	0.05999	0.0100497
10222	TBP	MX1	0.99988	0.997615	0.923981	0.05999	N/S
10223	TBP	CHRM3	0.938158	0.819233	0.782949	0.05999	N/S
10229	TBP	PIK3CB	0.0335392	0.0561845	0.0428264	0.05999	N/S
10230	TBP	AR	0.406397	0.504597	0.269542	0.05999	N/S
10667	ZAP70	RAF1	0.632948	0.540559	0.512396	0.05999	N/S
10671	ZAP70	TP53	0.99988	0.987557	0.837673	0.05999	N/S
10672	ZAP70	ADRB1	0.866305	0.790332	0.54522	0.05999	N/S
10677	ZAP70	FGF3	0.953539	0.717469	0.73911	0.05999	N/S
10684	ZAP70	CSK	0.31565	0.123634	0.128401	0.05999	N/S
10685	ZAP70	FGFR4	0.49318	0.599678	0.375563	0.05999	N/S
10686	ZAP70	EGFR	0.984444	0.978227	0.602582	0.05999	N/S
10688	ZAP70	VAV2	0.834523	0.803811	0.450341	0.05999	N/S
10689	ZAP70	CLCN5	0.842989	0.800831	0.74267	0.05999	N/S
10692	ZAP70	MET	0.932669	0.999554	0.632917	0.05999	N/S
10693	ZAP70	ESR1	0.711055	0.708129	0.646972	0.05999	N/S
10695	ZAP70	CDKN1A	0.969332	0.991569	0.855465	0.05999	N/S
10697	ZAP70	CDK6	0.763794	0.501827	0.411045	0.05999	N/S
10700	ZAP70	PRKCB	0.711822	0.718936	0.650783	0.05999	N/S
10703	ZAP70	AFF2	0.969085	0.998376	0.94701	0.05999	N/S
10705	ZAP70	PTPN1	0.394125	0.281302	0.251089	0.05999	N/S
10712	ZAP70	CYP24A1	0.399933	0.400815	0.308737	0.05999	N/S
10713	ZAP70	SPI1	0.857873	0.686811	0.550453	0.05999	N/S
10716	ZAP70	HLF	0.657284	0.718936	0.603929	0.05999	N/S
10717	ZAP70	LIG1	0.499704	0.543093	0.523217	0.05999	N/S
10718	ZAP70	SEC23B	0.709373	0.536441	0.425272	0.05999	N/S
10722	ZAP70	IRF2	0.969085	0.983563	0.599629	0.05999	N/S
10725	ZAP70	PKD2	0.733997	0.985656	0.874548	0.05999	N/S
10726	ZAP70	GRK4	0.953539	0.989219	0.907939	0.05999	N/S
10728	ZAP70	THPO	0.0888747	0.111931	0.0319771	0.05999	0.000790908
10731	ZAP70	PIK3CD	0.966329	0.87857	0.716261	0.05999	N/S
10732	ZAP70	TEC	0.947108	0.938456	0.907494	0.05999	N/S
10744	ZAP70	REL	0.182989	0.127339	0.0753007	0.05999	0.0103537
10748	ZAP70	RPS6KB1	0.592665	0.857704	0.648035	0.05999	N/S
10751	ZAP70	RAB31	0.759312	0.934153	0.899213	0.05999	N/S
10752	ZAP70	HRAS	0.128334	0.12368	0.105987	0.05999	N/S
10753	ZAP70	JUN	0.380066	0.743516	0.576887	0.05999	N/S
10756	ZAP70	RND3	0.78347	0.71098	0.173422	0.05999	0.00420855
10757	ZAP70	BNC1	0.394125	0.307949	0.343074	0.05999	N/S
10758	ZAP70	PRKCH	0.547671	0.520535	0.204194	0.05999	N/S
10759	ZAP70	TCL1A	0.99988	0.962986	0.841531	0.05999	N/S
10766	ZAP70	CTNND1	0.767139	0.7217	0.734045	0.05999	N/S
10767	ZAP70	BLM	0.589001	0.660364	0.496793	0.05999	N/S
10769	ZAP70	SLC24A3	0.734978	0.454792	0.29317	0.05999	N/S
10770	ZAP70	ZNF217	0.691495	0.664039	0.724127	0.05999	N/S
10775	ZAP70	NF2	0.770289	0.71098	0.88773	0.05999	N/S
10778	ZAP70	MYB	0.939203	0.966105	0.771751	0.05999	N/S
10781	ZAP70	RHOA	0.977615	0.857704	0.751217	0.05999	N/S
10782	ZAP70	BCAS1	0.429022	0.304525	0.372135	0.05999	N/S
10783	ZAP70	AURKA	0.747823	0.731856	0.897313	0.05999	N/S
10784	ZAP70	KISS1	0.771449	0.541886	0.476046	0.05999	N/S
10791	ZAP70	FOSB	0.370284	0.399993	0.279144	0.05999	N/S
10792	ZAP70	ZMYND8	0.522664	0.482955	0.565433	0.05999	N/S
10794	ZAP70	BRCA1	0.329549	0.222779	0.179112	0.05999	N/S
10795	ZAP70	NCOA3	0.492287	0.499938	0.436123	0.05999	N/S
10797	ZAP70	MSH2	0.0704509	0.00177028	0.00154489	0.00155314	0.000282029
10799	ZAP70	BCL6	0.503907	0.314123	0.276759	0.05999	N/S
10802	ZAP70	INSR	0.680262	0.929681	0.761401	0.05999	N/S
10804	ZAP70	GAB1	0.839032	0.963988	0.442509	0.05999	N/S
10806	ZAP70	ATF4	0.916294	0.994841	0.811791	0.05999	N/S
10809	ZAP70	PIK3CA	0.246066	0.0736093	0.151502	0.05999	N/S
10814	ZAP70	C20orf24	0.533014	0.463436	0.3479	0.05999	N/S
10816	ZAP70	FCGR1A	0.406841	0.239047	0.286354	0.05999	N/S
10819	ZAP70	FHIT	0.968573	0.756106	0.626098	0.05999	N/S
10821	ZAP70	BRCA2	0.986791	0.897189	0.710045	0.05999	N/S
10824	ZAP70	WFDC2	0.734978	0.598614	0.712277	0.05999	N/S
10827	ZAP70	LRRC32	0.910287	0.608523	0.573181	0.05999	N/S
10830	ZAP70	PAK1	0.9296	0.620669	0.632052	0.05999	N/S
10835	ZAP70	PLEK	0.213522	0.169499	0.0753007	0.05999	0.00476428
10837	ZAP70	TOP1	0.429157	0.346971	0.358669	0.05999	N/S
10839	ZAP70	CCNE1	0.465969	0.123634	0.268664	0.05999	N/S
10841	ZAP70	LYN	0.902246	0.872941	0.425272	0.05999	N/S
10846	ZAP70	CCND1	0.939203	0.677198	0.852155	0.05999	N/S
10852	ZAP70	TKT	0.871689	0.987585	0.955014	0.05999	N/S
10853	ZAP70	IFNAR2	0.554481	0.326199	0.355204	0.05999	N/S
10855	ZAP70	MYOC	0.963185	0.934097	0.775338	0.05999	N/S
10857	ZAP70	FGR	0.429157	0.564075	0.565288	0.05999	N/S
10859	ZAP70	TSPAN31	0.223075	0.237497	0.261052	0.05999	N/S
10860	ZAP70	FGFR2	0.985541	0.955089	0.576634	0.05999	N/S
10861	ZAP70	GNG4	0.645477	0.364212	0.400145	0.05999	N/S
10866	ZAP70	CDC25B	0.16278	0.041632	0.051855	0.0133731	0.100114
10867	ZAP70	MX1	0.602855	0.357029	0.409058	0.05999	N/S
10868	ZAP70	CHRM3	0.900397	0.925835	0.721479	0.05999	N/S
10874	ZAP70	PIK3CB	0.939203	0.575524	0.450783	0.05999	N/S
10875	ZAP70	AR	0.991647	0.984987	0.850615	0.05999	N/S
11096	RAF1	TP53	0.894866	0.93891	0.998299	0.05999	N/S
11097	RAF1	ADRB1	0.654117	0.64539	0.60665	0.05999	N/S
11102	RAF1	FGF3	0.930042	0.56349	0.576964	0.05999	N/S
11109	RAF1	CSK	0.53939	0.480075	0.533818	0.05999	N/S
11110	RAF1	FGFR4	0.768926	0.67622	0.800143	0.05999	N/S
11111	RAF1	EGFR	0.916103	0.482201	0.420181	0.05999	N/S
11113	RAF1	VAV2	0.953539	0.989918	0.799986	0.05999	N/S
11114	RAF1	CLCN5	0.745327	0.7217	0.57834	0.05999	N/S
11117	RAF1	MET	0.687599	0.589484	0.695727	0.05999	N/S
11118	RAF1	ESR1	0.326084	0.463436	0.131572	0.05999	0.00341613
11120	RAF1	CDKN1A	0.982223	0.538968	0.447955	0.05999	N/S
11122	RAF1	CDK6	0.336887	0.409089	0.419736	0.05999	N/S
11125	RAF1	PRKCB	0.877297	0.955089	0.899578	0.05999	N/S
11128	RAF1	AFF2	0.571726	0.65161	0.466532	0.05999	N/S
11130	RAF1	PTPN1	0.866226	0.579345	0.425558	0.05999	N/S
11137	RAF1	CYP24A1	0.916294	0.231915	0.329002	0.05999	N/S
11138	RAF1	SPI1	0.637888	0.494534	0.340523	0.05999	0.0970181
11141	RAF1	HLF	0.880034	0.985656	0.786331	0.05999	N/S
11142	RAF1	LIG1	0.939203	0.983563	0.661914	0.05999	N/S
11143	RAF1	SEC23B	0.243883	0.29459	0.212378	0.05999	0.0660656
11147	RAF1	IRF2	0.621039	0.499938	0.611521	0.05999	N/S
11150	RAF1	PKD2	0.806372	0.611788	0.448234	0.05999	N/S
11151	RAF1	GRK4	0.352535	0.275399	0.341083	0.05999	N/S
11153	RAF1	THPO	0.442239	0.199849	0.239941	0.05999	0.0739372
11156	RAF1	PIK3CD	0.939203	0.962536	0.824182	0.05999	N/S
11157	RAF1	TEC	0.62187	0.795337	0.669493	0.05999	N/S
11169	RAF1	REL	0.772361	0.703773	0.833185	0.05999	N/S
11173	RAF1	RPS6KB1	0.439576	0.513769	0.475825	0.05999	N/S
11176	RAF1	RAB31	0.242185	0.152597	0.141928	0.05999	0.00821847
11177	RAF1	HRAS	0.939203	0.955089	0.777332	0.05999	N/S
11178	RAF1	JUN	0.863045	0.973999	0.807617	0.05999	N/S
11181	RAF1	RND3	0.0526486	0.000318535	0.000957425	0.05999	0.000282029
11182	RAF1	BNC1	0.311021	0.229342	0.299315	0.05999	N/S
11183	RAF1	PRKCH	0.9296	0.839476	0.564889	0.05999	N/S
11184	RAF1	TCL1A	0.753995	0.742454	0.677209	0.05999	N/S
11191	RAF1	CTNND1	0.503875	0.314123	0.2094	0.05999	N/S
11192	RAF1	BLM	0.470871	0.522095	0.530985	0.05999	N/S
11194	RAF1	SLC24A3	0.213522	0.299141	0.267801	0.05999	N/S
11195	RAF1	ZNF217	0.533014	0.350615	0.31869	0.05999	N/S
11200	RAF1	NF2	0.866305	0.950274	0.604282	0.05999	N/S
11203	RAF1	MYB	0.842989	0.689806	0.383993	0.05999	0.0949556
11206	RAF1	RHOA	0.0976906	0.0163837	0.000336872	0.05999	0.000282029
11207	RAF1	BCAS1	0.988243	0.319668	0.409058	0.05999	N/S
11208	RAF1	AURKA	0.36738	0.137172	0.168498	0.05999	N/S
11209	RAF1	KISS1	0.750332	0.839383	0.396432	0.05999	N/S
11216	RAF1	FOSB	0.99993	0.990288	0.564105	0.05999	N/S
11217	RAF1	ZMYND8	0.989122	0.498676	0.318147	0.05999	N/S
11219	RAF1	BRCA1	0.915803	0.828141	0.731858	0.05999	N/S
11220	RAF1	NCOA3	0.993025	0.487504	0.423133	0.05999	N/S
11222	RAF1	MSH2	0.851453	0.795337	0.787319	0.05999	N/S
11224	RAF1	BCL6	0.820749	0.788035	0.67877	0.05999	N/S
11227	RAF1	INSR	0.842903	0.804355	0.661508	0.05999	N/S
11229	RAF1	GAB1	0.773178	0.578442	0.73277	0.05999	N/S
11231	RAF1	ATF4	0.863263	0.950274	0.746873	0.05999	N/S
11234	RAF1	PIK3CA	0.752649	0.523504	0.376559	0.05999	N/S
11239	RAF1	C20orf24	0.753995	0.552007	0.329799	0.05999	N/S
11241	RAF1	FCGR1A	0.519142	0.531055	0.632052	0.05999	N/S
11244	RAF1	FHIT	0.58864	0.129271	0.00872081	0.05999	0.000282029
11246	RAF1	BRCA2	0.934961	0.900269	0.683277	0.05999	N/S
11249	RAF1	WFDC2	0.587564	0.259069	0.173617	0.05999	0.0622181
11252	RAF1	LRRC32	0.87282	0.703844	0.482925	0.05999	N/S
11255	RAF1	PAK1	0.896722	0.717469	0.41305	0.05999	N/S
11260	RAF1	PLEK	0.753995	0.623766	0.578603	0.05999	N/S
11262	RAF1	TOP1	0.851453	0.5215	0.426752	0.05999	N/S
11264	RAF1	CCNE1	0.9583	0.944985	0.787763	0.05999	N/S
11266	RAF1	LYN	0.926564	0.997892	0.747473	0.05999	N/S
11271	RAF1	CCND1	0.916294	0.537484	0.59184	0.05999	N/S
11277	RAF1	TKT	0.220566	0.110522	0.024835	0.05999	0.000282029
11278	RAF1	IFNAR2	0.927774	0.997892	0.856099	0.05999	N/S
11280	RAF1	MYOC	0.760025	0.788035	0.451527	0.05999	N/S
11282	RAF1	FGR	0.590827	0.664291	0.422949	0.05999	N/S
11284	RAF1	TSPAN31	0.263983	0.237497	0.198006	0.05999	N/S
11285	RAF1	FGFR2	0.789933	0.807478	0.607798	0.05999	N/S
11286	RAF1	GNG4	0.657284	0.956201	0.671857	0.05999	N/S
11291	RAF1	CDC25B	0.99794	0.930404	0.294223	0.05999	0.0881825
11292	RAF1	MX1	0.994049	0.93891	0.897609	0.05999	N/S
11293	RAF1	CHRM3	0.689239	0.993631	0.570018	0.05999	N/S
11299	RAF1	PIK3CB	0.499704	0.533932	0.437828	0.05999	N/S
11300	RAF1	AR	0.588863	0.589484	0.407607	0.05999	N/S
11935	TP53	ADRB1	0.820241	0.343251	0.532961	0.05999	N/S
11940	TP53	FGF3	0.394452	0.32647	0.401572	0.05999	N/S
11947	TP53	CSK	0.544968	0.368654	0.36212	0.05999	N/S
11948	TP53	FGFR4	0.807949	0.999254	0.895973	0.05999	N/S
11949	TP53	EGFR	0.894866	0.943489	0.762565	0.05999	N/S
11951	TP53	VAV2	0.876111	0.696068	0.763668	0.05999	N/S
11952	TP53	CLCN5	0.939203	0.994268	0.868224	0.05999	N/S
11955	TP53	MET	0.457535	0.501827	0.366495	0.05999	N/S
11956	TP53	ESR1	0.904985	0.857704	0.745762	0.05999	N/S
11958	TP53	CDKN1A	0.68838	0.839993	0.678814	0.05999	N/S
11960	TP53	CDK6	0.427692	0.362303	0.362284	0.05999	N/S
11963	TP53	PRKCB	0.852055	0.795337	0.837907	0.05999	N/S
11966	TP53	AFF2	0.866305	0.995086	0.862642	0.05999	N/S
11968	TP53	PTPN1	0.842408	0.715587	0.881985	0.05999	N/S
11975	TP53	CYP24A1	0.951606	0.998086	0.99881	0.05999	N/S
11976	TP53	SPI1	0.910386	0.97885	0.648605	0.05999	N/S
11979	TP53	HLF	0.78827	0.637143	0.377897	0.05999	N/S
11980	TP53	LIG1	0.87585	0.776212	0.33559	0.05999	0.00808484
11981	TP53	SEC23B	0.573907	0.415415	0.247962	0.05999	N/S
11985	TP53	IRF2	0.982223	0.800831	0.761437	0.05999	N/S
11988	TP53	PKD2	0.861009	0.91734	0.847281	0.05999	N/S
11989	TP53	GRK4	0.790912	0.571433	0.785374	0.05999	N/S
11991	TP53	THPO	0.0491368	0.0377829	0.0690328	0.05999	N/S
11994	TP53	PIK3CD	0.492287	0.797674	0.425558	0.05999	0.0922523
11995	TP53	TEC	0.848667	0.819119	0.646707	0.05999	N/S
12007	TP53	REL	0.135353	0.107909	0.137617	0.05999	N/S
12011	TP53	RPS6KB1	0.917901	0.857704	0.571625	0.05999	N/S
12014	TP53	RAB31	0.406402	0.569413	0.519354	0.05999	N/S
12015	TP53	HRAS	0.986364	0.944407	0.871599	0.05999	N/S
12016	TP53	JUN	0.543	0.7217	0.575978	0.05999	N/S
12019	TP53	RND3	0.56523	0.566736	0.704232	0.05999	N/S
12020	TP53	BNC1	0.229815	0.148806	0.14099	0.05999	N/S
12021	TP53	PRKCH	0.753995	0.761657	0.474397	0.05999	N/S
12022	TP53	TCL1A	0.565334	0.558846	0.371948	0.05999	0.0223762
12029	TP53	CTNND1	0.842408	0.769413	0.873624	0.05999	N/S
12030	TP53	BLM	0.36999	0.275399	0.268208	0.05999	N/S
12032	TP53	SLC24A3	0.516991	0.454792	0.313975	0.05999	N/S
12033	TP53	ZNF217	0.997378	0.989918	0.998796	0.05999	N/S
12038	TP53	NF2	0.914466	0.976827	0.675171	0.05999	N/S
12041	TP53	MYB	0.951606	0.983563	0.689365	0.05999	N/S
12044	TP53	RHOA	0.800962	0.696068	0.347999	0.05999	N/S
12045	TP53	BCAS1	0.982223	0.999229	0.998796	0.05999	N/S
12046	TP53	AURKA	0.889968	0.997892	0.929541	0.05999	N/S
12047	TP53	KISS1	0.98573	0.993333	0.917714	0.05999	N/S
12054	TP53	FOSB	0.935373	0.758125	0.635445	0.05999	N/S
12055	TP53	ZMYND8	0.964601	0.997615	0.992252	0.05999	N/S
12057	TP53	BRCA1	0.885285	0.816301	0.744113	0.05999	N/S
12058	TP53	NCOA3	0.9296	0.717469	0.83444	0.05999	N/S
12060	TP53	MSH2	0.213522	0.359581	0.234647	0.05999	N/S
12062	TP53	BCL6	0.58864	0.360496	0.312701	0.05999	N/S
12065	TP53	INSR	0.691495	0.788817	0.211741	0.05999	0.0198752
12067	TP53	GAB1	0.99988	0.900999	0.69917	0.05999	N/S
12069	TP53	ATF4	0.768869	0.502093	0.535893	0.05999	N/S
12072	TP53	PIK3CA	0.426252	0.0937431	0.161496	0.05999	0.0970181
12077	TP53	C20orf24	0.96845	0.880052	0.862642	0.05999	N/S
12079	TP53	FCGR1A	0.342321	0.229993	0.24097	0.05999	N/S
12082	TP53	FHIT	0.962469	0.912532	0.560363	0.05999	N/S
12084	TP53	BRCA2	0.878095	0.811423	0.21465	0.05999	0.0864535
12087	TP53	WFDC2	0.995288	0.990288	0.974019	0.05999	N/S
12090	TP53	LRRC32	0.475984	0.6938	0.437223	0.05999	N/S
12093	TP53	PAK1	0.428045	0.658636	0.422949	0.05999	N/S
12098	TP53	PLEK	0.086765	0.0731733	0.0854412	0.05999	N/S
12100	TP53	TOP1	0.951428	0.993333	0.996564	0.05999	N/S
12102	TP53	CCNE1	0.816119	0.997555	0.571625	0.05999	N/S
12104	TP53	LYN	0.969085	0.731856	0.597379	0.05999	N/S
12109	TP53	CCND1	0.371686	0.362024	0.345953	0.05999	N/S
12115	TP53	TKT	0.972262	0.867473	0.86192	0.05999	N/S
12116	TP53	IFNAR2	0.866305	0.718936	0.514997	0.05999	N/S
12118	TP53	MYOC	0.750332	0.886501	0.643272	0.05999	N/S
12120	TP53	FGR	0.977615	0.972034	0.973076	0.05999	N/S
12122	TP53	TSPAN31	0.953548	0.778469	0.887409	0.05999	N/S
12123	TP53	FGFR2	0.885285	0.610246	0.771439	0.05999	N/S
12124	TP53	GNG4	0.988076	0.978227	0.929853	0.05999	N/S
12129	TP53	CDC25B	0.977387	0.903674	0.972072	0.05999	N/S
12130	TP53	MX1	0.995288	0.788035	0.652547	0.05999	N/S
12131	TP53	CHRM3	0.99988	0.956366	0.867162	0.05999	N/S
12137	TP53	PIK3CB	0.447287	0.134931	0.229816	0.05999	N/S
12138	TP53	AR	0.827477	0.972034	0.830695	0.05999	N/S
12147	ADRB1	FGF3	0.985305	0.882928	0.844068	0.05999	N/S
12154	ADRB1	CSK	0.897736	0.909614	0.96429	0.05999	N/S
12155	ADRB1	FGFR4	0.703904	0.742793	0.837657	0.05999	N/S
12156	ADRB1	EGFR	0.787566	0.916293	0.648605	0.05999	N/S
12158	ADRB1	VAV2	0.374874	0.432003	0.469234	0.05999	N/S
12159	ADRB1	CLCN5	0.74534	0.454734	0.36212	0.05999	N/S
12162	ADRB1	MET	0.894015	0.826993	0.43248	0.05999	0.0207418
12163	ADRB1	ESR1	0.845536	0.989918	0.809007	0.05999	N/S
12165	ADRB1	CDKN1A	0.939203	0.77474	0.69661	0.05999	N/S
12167	ADRB1	CDK6	0.116486	0.59938	0.204292	0.05999	0.0571155
12170	ADRB1	PRKCB	0.12299	0.119248	0.100198	0.05999	0.10005
12173	ADRB1	AFF2	0.460656	0.388308	0.272316	0.05999	N/S
12175	ADRB1	PTPN1	0.866305	0.93122	0.736512	0.05999	N/S
12182	ADRB1	CYP24A1	0.798863	0.978227	0.810088	0.05999	N/S
12183	ADRB1	SPI1	0.406841	0.624474	0.454771	0.05999	N/S
12186	ADRB1	HLF	0.866305	0.905033	0.809007	0.05999	N/S
12187	ADRB1	LIG1	0.987299	0.766109	0.67275	0.05999	N/S
12188	ADRB1	SEC23B	0.992521	0.971433	0.7373	0.05999	N/S
12192	ADRB1	IRF2	0.461416	0.492437	0.259767	0.05999	N/S
12195	ADRB1	PKD2	0.394452	0.295282	0.0541207	0.05999	0.00168937
12196	ADRB1	GRK4	0.293722	0.555984	0.276759	0.05999	0.0864726
12198	ADRB1	THPO	0.146932	0.169499	0.185286	0.05999	N/S
12201	ADRB1	PIK3CD	0.372768	0.259069	0.239941	0.05999	N/S
12202	ADRB1	TEC	0.00751003	0.00744363	0.00239553	0.05999	0.000536011
12214	ADRB1	REL	0.622908	0.35215	0.38437	0.05999	0.10005
12218	ADRB1	RPS6KB1	0.968677	0.559917	0.736337	0.05999	N/S
12221	ADRB1	RAB31	0.947423	0.929681	0.887409	0.05999	N/S
12222	ADRB1	HRAS	0.898757	0.857704	0.941016	0.05999	N/S
12223	ADRB1	JUN	0.503907	0.494534	0.298501	0.05999	N/S
12226	ADRB1	RND3	0.13521	0.438126	0.178251	0.05999	N/S
12227	ADRB1	BNC1	0.827956	0.578955	0.63484	0.05999	N/S
12228	ADRB1	PRKCH	0.930738	0.972034	0.970007	0.05999	N/S
12229	ADRB1	TCL1A	0.926564	0.543093	0.666614	0.05999	N/S
12236	ADRB1	CTNND1	0.952627	0.750761	0.69661	0.05999	N/S
12237	ADRB1	BLM	0.982223	0.984987	0.915734	0.05999	N/S
12239	ADRB1	SLC24A3	0.918057	0.93891	0.716803	0.05999	N/S
12240	ADRB1	ZNF217	0.717665	0.991699	0.618233	0.05999	N/S
12245	ADRB1	NF2	0.991227	0.918965	0.90594	0.05999	N/S
12248	ADRB1	MYB	0.995288	0.893585	0.583848	0.05999	N/S
12251	ADRB1	RHOA	0.717665	0.421531	0.435066	0.05999	N/S
12252	ADRB1	BCAS1	0.847917	0.956201	0.826705	0.05999	N/S
12253	ADRB1	AURKA	0.881838	0.510362	0.572327	0.05999	N/S
12254	ADRB1	KISS1	0.264925	0.344826	0.231082	0.05999	N/S
12261	ADRB1	FOSB	0.556164	0.627826	0.771477	0.05999	N/S
12262	ADRB1	ZMYND8	0.8873	0.929789	0.938665	0.05999	N/S
12264	ADRB1	BRCA1	0.776502	0.903654	0.649553	0.05999	0.0453915
12265	ADRB1	NCOA3	0.836042	0.978227	0.931303	0.05999	N/S
12267	ADRB1	MSH2	0.246066	0.161241	0.291188	0.05999	N/S
12269	ADRB1	BCL6	0.647701	0.163195	0.299315	0.05999	N/S
12272	ADRB1	INSR	0.988243	0.920189	0.712277	0.05999	N/S
12274	ADRB1	GAB1	0.719603	0.494729	0.144935	0.05999	0.0088736
12276	ADRB1	ATF4	0.962901	0.908206	0.835388	0.05999	N/S
12279	ADRB1	PIK3CA	0.279929	0.0121729	0.0863035	0.05999	N/S
12284	ADRB1	C20orf24	0.717482	0.778469	0.430476	0.05999	N/S
12286	ADRB1	FCGR1A	0.622599	0.695281	0.521623	0.05999	N/S
12289	ADRB1	FHIT	0.993025	0.78824	0.776103	0.05999	N/S
12291	ADRB1	BRCA2	0.664372	0.569951	0.269182	0.05999	N/S
12294	ADRB1	WFDC2	0.792314	0.977076	0.646707	0.05999	N/S
12297	ADRB1	LRRC32	0.863263	0.955089	0.809014	0.05999	N/S
12300	ADRB1	PAK1	0.8165	0.990288	0.881187	0.05999	N/S
12305	ADRB1	PLEK	0.235634	0.105124	0.228036	0.05999	N/S
12307	ADRB1	TOP1	0.787566	0.971961	0.524767	0.05999	N/S
12309	ADRB1	CCNE1	0.922095	0.991698	0.863937	0.05999	N/S
12311	ADRB1	LYN	0.604004	0.633573	0.809007	0.05999	N/S
12316	ADRB1	CCND1	0.913686	0.934153	0.898713	0.05999	N/S
12322	ADRB1	TKT	0.930042	0.766109	0.982464	0.05999	N/S
12323	ADRB1	IFNAR2	0.896636	0.900999	0.88928	0.05999	N/S
12325	ADRB1	MYOC	0.796688	0.627817	0.475476	0.05999	N/S
12327	ADRB1	FGR	0.218484	0.110954	0.127857	0.05999	N/S
12329	ADRB1	TSPAN31	0.580037	0.694787	0.643897	0.05999	N/S
12330	ADRB1	FGFR2	0	1.72253e-14	0.000336872	1.93294e-05	0.000282029
12331	ADRB1	GNG4	0.394317	0.262783	0.138946	0.05999	0.025027
12336	ADRB1	CDC25B	0.702487	0.715857	0.800143	0.05999	N/S
12337	ADRB1	MX1	0.852889	0.983563	0.973076	0.05999	N/S
12338	ADRB1	CHRM3	0.665802	0.657805	0.345953	0.05999	N/S
12344	ADRB1	PIK3CB	0.105891	0.072744	0.0851121	0.05999	N/S
12345	ADRB1	AR	0.262861	0.246	0.123149	0.05999	0.0917137
13174	FGF3	CSK	0.771267	0.891033	0.776816	0.05999	N/S
13175	FGF3	FGFR4	0.155986	0.494534	0.269182	0.05999	N/S
13176	FGF3	EGFR	0.670402	0.383213	0.182655	0.05999	0.101869
13178	FGF3	VAV2	0.642493	0.67869	0.642363	0.05999	N/S
13179	FGF3	CLCN5	0.939203	0.541897	0.386335	0.05999	N/S
13182	FGF3	MET	0.888893	0.996128	0.600579	0.05999	N/S
13183	FGF3	ESR1	0.687599	0.984143	0.858819	0.05999	N/S
13185	FGF3	CDKN1A	0.949499	0.837724	0.700589	0.05999	N/S
13187	FGF3	CDK6	0.646192	0.723271	0.522381	0.05999	N/S
13190	FGF3	PRKCB	0.847917	0.87857	0.748808	0.05999	N/S
13193	FGF3	AFF2	0.994049	0.658636	0.686837	0.05999	N/S
13195	FGF3	PTPN1	0.657284	0.560834	0.733041	0.05999	N/S
13202	FGF3	CYP24A1	0.711822	0.977394	0.614216	0.05999	N/S
13203	FGF3	SPI1	0.711822	0.3342	0.329959	0.05999	0.00404242
13206	FGF3	HLF	0.993532	0.803991	0.95444	0.05999	N/S
13207	FGF3	LIG1	0.887779	0.815124	0.809014	0.05999	N/S
13208	FGF3	SEC23B	0.842989	0.945924	0.642577	0.05999	N/S
13212	FGF3	IRF2	0.645477	0.756325	0.621493	0.05999	N/S
13215	FGF3	PKD2	0.214714	0.504597	0.3008	0.05999	N/S
13216	FGF3	GRK4	0.99988	0.960484	0.923518	0.05999	N/S
13218	FGF3	THPO	0.80968	0.916293	0.874548	0.05999	N/S
13221	FGF3	PIK3CD	0.943521	0.789308	0.856095	0.05999	N/S
13222	FGF3	TEC	0.574848	0.88878	0.60665	0.05999	N/S
13234	FGF3	REL	0.576164	0.813567	0.615011	0.05999	N/S
13238	FGF3	RPS6KB1	0.788211	0.993333	0.761401	0.05999	N/S
13241	FGF3	RAB31	0.960384	0.819809	0.409058	0.05999	N/S
13242	FGF3	HRAS	0.609036	0.246	0.308173	0.05999	0.0992706
13243	FGF3	JUN	0.951606	0.750353	0.710235	0.05999	N/S
13246	FGF3	RND3	0.839032	0.365047	0.485894	0.05999	N/S
13247	FGF3	BNC1	0.665802	0.999229	0.612353	0.05999	N/S
13248	FGF3	PRKCH	0.789677	0.798573	0.784526	0.05999	N/S
13249	FGF3	TCL1A	0.753995	0.795337	0.816418	0.05999	N/S
13256	FGF3	CTNND1	0.835719	0.962594	0.967853	0.05999	N/S
13257	FGF3	BLM	0.781538	0.990288	0.712277	0.05999	N/S
13259	FGF3	SLC24A3	0.674534	0.871637	0.523425	0.05999	N/S
13260	FGF3	ZNF217	0.993025	0.836757	0.901428	0.05999	N/S
13265	FGF3	NF2	0.994049	0.595368	0.453358	0.05999	N/S
13268	FGF3	MYB	0.98573	0.88878	0.654999	0.05999	N/S
13271	FGF3	RHOA	0.982821	0.897554	0.962128	0.05999	N/S
13272	FGF3	BCAS1	0.821693	0.999229	0.786176	0.05999	N/S
13273	FGF3	AURKA	0.865949	0.818029	0.692698	0.05999	N/S
13274	FGF3	KISS1	0.946317	0.943571	0.618557	0.05999	N/S
13281	FGF3	FOSB	0.939203	0.943489	0.794162	0.05999	N/S
13282	FGF3	ZMYND8	0.689239	0.918965	0.695647	0.05999	N/S
13284	FGF3	BRCA1	0.90504	0.977394	0.935593	0.05999	N/S
13285	FGF3	NCOA3	0.839438	0.967773	0.968314	0.05999	N/S
13287	FGF3	MSH2	0.689239	0.361463	0.484628	0.05999	0.00781078
13289	FGF3	BCL6	0.830014	0.973999	0.723589	0.05999	N/S
13292	FGF3	INSR	0.910386	0.857903	0.957037	0.05999	N/S
13294	FGF3	GAB1	0.951606	0.954979	0.760294	0.05999	N/S
13296	FGF3	ATF4	0.68791	0.864231	0.709517	0.05999	N/S
13299	FGF3	PIK3CA	0.982223	0.997892	0.732124	0.05999	N/S
13304	FGF3	C20orf24	0.516121	0.502093	0.581923	0.05999	N/S
13306	FGF3	FCGR1A	0.77693	0.970362	0.844237	0.05999	N/S
13309	FGF3	FHIT	0.851453	0.996128	0.944434	0.05999	N/S
13311	FGF3	BRCA2	0.980171	0.987585	0.992252	0.05999	N/S
13314	FGF3	WFDC2	0.859048	0.965485	0.980663	0.05999	N/S
13317	FGF3	LRRC32	0.758935	0.114556	0.0265429	0.05999	0.000282029
13320	FGF3	PAK1	0.662914	0.110954	0.0333503	0.05999	0.000282029
13325	FGF3	PLEK	0.750332	0.900269	0.864355	0.05999	N/S
13327	FGF3	TOP1	0.982223	0.985656	0.913932	0.05999	N/S
13329	FGF3	CCNE1	0.821693	0.931306	0.924465	0.05999	N/S
13331	FGF3	LYN	0.659033	0.999229	0.746873	0.05999	N/S
13336	FGF3	CCND1	0	9.91668e-26	0.000336872	1.93294e-05	0.000282029
13342	FGF3	TKT	0.928904	0.782076	0.838226	0.05999	N/S
13343	FGF3	IFNAR2	0.522664	0.566736	0.54277	0.05999	N/S
13345	FGF3	MYOC	0.522704	0.246	0.446273	0.05999	N/S
13347	FGF3	FGR	0.669821	0.819233	0.571772	0.05999	N/S
13349	FGF3	TSPAN31	0.94459	0.983563	0.836954	0.05999	N/S
13350	FGF3	FGFR2	0.711822	0.838889	0.606576	0.05999	N/S
13351	FGF3	GNG4	0.916851	0.694619	0.8478	0.05999	N/S
13356	FGF3	CDC25B	0.374235	0.288821	0.360814	0.05999	N/S
13357	FGF3	MX1	0.503907	0.756325	0.458949	0.05999	N/S
13358	FGF3	CHRM3	0.753359	0.101979	0.24097	0.05999	N/S
[truncated: 2,852 more rows]
