# Supplementary material for: Function of Cancer Associated Genes Revealed by Modern Univariate and Multivariate Association Tests
Source: PLoS One. 2015 May 12;10(5):e0126544. doi: 10.1371/journal.pone.0126544 (PMC4429101; doi:10.1371/journal.pone.0126544)
Supplement: S3 Table — The pathways in the table were curated from KEGG. A row in the table represents an association test between a pathway and a gene. Each pathway and gene pair appears together with the dCov and HHG adjusted p-values that result from the test. Statistically significant p-values are marked in yellow for HHG and green for dCov. For each gene we tested for association between the gene and the genes in the pathway, and placed the ones yielding statistically significant result (adjusted p-value<0.05) in either HHG or dCov. (XLSX) [file pone.0126544.s004.xlsx]

## Sheet: unknown
pathway	gene	hhg	dcov	matchesHhg	matchesDcov
reg	HLF	N/S	0.286171
apo	HLF	N/S	0.311709
tcel	HLF	N/S	0.47223
tcel	LRRC32	0.000431957	0.00107989	PAK1	PAK1
tcel	MYCN	N/S	0.02854	ZAP70	ZAP70
tcel	SPI1	0.000431957	0.00107989	HRAS, NRAS, PAK1	HRAS
tcel	TCL1A	N/S	0.131207
tcel	WFDC2	0.121553	0.443414
tcel	ZMYND8	N/S	0.162434
reg	AFF2	N/S	0.205179
reg	BCAS1	N/S	0.170983
reg	BNC1	N/S	0.285154
tcel	C20orf24	0.121553	0.254353
reg	CLCN5	N/S	0.29727
tcel	BNC1	0.135694	0.143471	TEC
reg	LRRC32	0.000431957	0.00107989	PAK1	PAK1
reg	MYCN	N/S	0.173131
reg	SPI1	0.019918	0.00107989	HRAS, NRAS, PAK1	HRAS
reg	TCL1A	N/S	0.597908
reg	WFDC2	N/S	0.684567
reg	ZMYND8	N/S	0.205179
apo	AFF2	0.121553	0.255078
apo	BCAS1	N/S	0.27203
apo	BNC1	N/S	0.285154
apo	C20orf24	N/S	0.472641
ras	AFF2	0.121553	0.170983
reg	C20orf24	N/S	0.413959
wnt	BNC1	0.144274	0.165722
ras	BCAS1	N/S	0.205179
ras	BNC1	N/S	0.170983		REL
ras	C20orf24	N/S	0.340876
ras	CLCN5	0.0489551	0.250209	MET
ras	HLF	N/S	0.476021
ras	LRRC32	0.00107989	0.00107989	PAK1	PAK1
ras	MYCN	N/S	0.00107989	ABL1, REL, ZAP70	REL, ZAP70
ras	SPI1	0.0527604	0.00196344	HRAS, NRAS, PAK1	HRAS
ras	TCL1A	N/S	0.165722	ABL1
ras	WFDC2	N/S	0.844761
ras	ZMYND8	N/S	0.285154
tcel	CLCN5	N/S	0.597908
wnt	BCAS1	N/S	0.7121
apo	LRRC32	N/S	0.29583
wnt	C20orf24	N/S	0.780014
wnt	CLCN5	N/S	0.37367
wnt	HLF	N/S	0.899136
wnt	LRRC32	0.00620938	0.101737	CCND1	CCND1
wnt	MYCN	N/S	0.205179
wnt	SPI1	N/S	0.27203	CCND1
wnt	TCL1A	N/S	0.170983	TP53
wnt	WFDC2	N/S	0.638756
wnt	ZMYND8	N/S	0.446789
tcel	AFF2	N/S	0.228802
tcel	BCAS1	0.124686	0.101737
wnt	AFF2	N/S	0.67798
cel	ZMYND8	N/S	0.452398
apo	CLCN5	0.0865353	0.236729	BCL2
foc	ZMYND8	N/S	0.205179
cel	AFF2	N/S	0.796549
cel	BCAS1	N/S	0.591803
cel	BNC1	N/S	0.205179
cel	C20orf24	N/S	0.285154	CDC25B
cel	CLCN5	N/S	0.557753
cel	HLF	N/S	0.487301		CDKN1A
cel	LRRC32	0.0215978	0.153639	CCND1	CCND1
cel	MYCN	N/S	0.0762674	ABL1
cel	SPI1	N/S	0.572115	CCND1
foc	TCL1A	0.172175	0.0482352	ERBB2	ERBB2
cel	WFDC2	N/S	0.638756
foc	SPI1	0.0925107	0.00107989	BCL2, CCND1, HRAS, PAK1	HRAS
fox	AFF2	0.130627	0.557753
fox	BCAS1	N/S	0.205179
fox	BNC1	N/S	0.311709
fox	C20orf24	0.121553	0.241107
fox	CLCN5	N/S	0.526987
fox	HLF	N/S	0.402935		CDKN1A
fox	LRRC32	0.049675	0.101737	CCND1	CCND1
fox	MYCN	N/S	0.232609
fox	SPI1	0.0957125	0.00719928	CCND1, HRAS, NRAS	HRAS
fox	TCL1A	N/S	0.254353
fox	WFDC2	N/S	0.285154
cel	TCL1A	N/S	0.228802	ABL1, TP53
axo	SPI1	0.00123416	0.00107989	HRAS, NRAS, PAK1	HRAS
apo	MYCN	N/S	0.27203
apo	SPI1	0.0925107	0.27203	BCL2
apo	TCL1A	N/S	0.557753	TP53
apo	WFDC2	N/S	0.27203
apo	ZMYND8	N/S	0.285154
axo	AFF2	0.0925107	0.0224285
axo	BCAS1	N/S	0.216218
axo	BNC1	N/S	0.508156
axo	C20orf24	N/S	0.557753
axo	CLCN5	0.0406432	0.232609	MET
axo	HLF	N/S	0.205179
foc	WFDC2	N/S	0.390401
axo	MYCN	N/S	0.205179	ABL1
fox	ZMYND8	0.135694	0.162434
axo	TCL1A	N/S	0.205179	ABL1
axo	WFDC2	N/S	0.932607
axo	ZMYND8	N/S	0.347669
foc	AFF2	0.14791	0.228802
foc	BCAS1	N/S	0.216218
foc	BNC1	N/S	0.326271
foc	C20orf24	N/S	0.254353
foc	CLCN5	0.121553	0.255078	BCL2, MET
foc	HLF	N/S	0.205179	ERBB2	ERBB2
foc	LRRC32	0.000431957	0.00107989	CCND1, PAK1	CCND1, PAK1
foc	MYCN	N/S	0.196405
axo	LRRC32	0.000431957	0.00107989	PAK1	PAK1
