# Supplementary material for: Function of Cancer Associated Genes Revealed by Modern Univariate and Multivariate Association Tests
Source: PLoS One. 2015 May 12;10(5):e0126544. doi: 10.1371/journal.pone.0126544 (PMC4429101; doi:10.1371/journal.pone.0126544)
Supplement: S4 Table — The pathways in the table were curated from KEGG. A row in the table represents an association test between a pathway and a gene. Each pathway and gene pair appears together with the dCov and HHG adjusted p-values that result from the test. Statistically significant p-values are marked in yellow for HHG and green for dCov. For each gene we tested for association between the gene and the genes in the pathway, and placed the ones yielding statistically significant result (adjusted p-value<0.05) in either HHG of dCov. (XLSX) [file pone.0126544.s005.xlsx]

## Sheet: known
pathway	gene	hhg	dcov	matchesHhg	matchesDcov
apo	PIK3CA	N/S	0.0272223
ras	PIK3CA	N/S	0.0843516		HRAS
wnt	MSH2	0.0935532	0.00179982	CCND1
wnt	PIK3CA	N/S	0.0125987
tcel	MSH2	N/S	0.104502	ZAP70	ZAP70
tcel	PIK3CA	N/S	0.0264831		HRAS
reg	MSH2	0.108666	0.00539946
ras	MSH2	0.177511	0.00179982	INSR, REL, ZAP70	REL, ZAP70
apo	MSH2	N/S	0.0345565
fox	PIK3CA	N/S	0.0455493	BCL6	BCL6, HRAS
axo	MSH2	N/S	0.261974
axo	PIK3CA	0.0935532	0.00239976		HRAS
foc	MSH2	N/S	0.0440956	CCND1, ERBB2	ERBB2
foc	PIK3CA	0.0935532	0.0311969		HRAS
cel	MSH2	0.0935532	0.0176982	CCND1
cel	PIK3CA	N/S	0.0637651
fox	MSH2	N/S	0.163043	CCND1, INSR
reg	PIK3CA	N/S	0.0363236		HRAS
