# Supplementary material for: Function of Cancer Associated Genes Revealed by Modern Univariate and Multivariate Association Tests
Source: PLoS One. 2015 May 12;10(5):e0126544. doi: 10.1371/journal.pone.0126544 (PMC4429101; doi:10.1371/journal.pone.0126544)
Supplement: S5 Table — (TXT) [file pone.0126544.s006.txt]

Probe.Name	symbol	entrezgene_id	BR.MCF7	BR.MDA_MB_231	BR.HS578T	BR.BT_549	BR.T47D	CNS.SF_268	CNS.SF_295	CNS.SF_539	CNS.SNB_19	CNS.SNB_75	CNS.U251	CO.COLO205	CO.HCC_2998	CO.HCT_116	CO.HCT_15	CO.HT29	CO.KM12	CO.SW_620	LE.CCRF_CEM	LE.HL_60	LE.K_562	LE.MOLT_4	LE.RPMI_8226	LE.SR	ME.LOXIMVI	ME.MALME_3M	ME.M14	ME.SK_MEL_2	ME.SK_MEL_28	ME.SK_MEL_5	ME.UACC_257	ME.UACC_62	ME.MDA_MB_435	ME.MDA_N	LC.A549	LC.EKVX	LC.HOP_62	LC.HOP_92	LC.NCI_H226	LC.NCI_H23	LC.NCI_H322M	LC.NCI_H460	LC.NCI_H522	OV.IGROV1	OV.OVCAR_3	OV.OVCAR_4	OV.OVCAR_5
1001	TAL1	6886	-0.43	-0.3	0.05	0.22	-0.58	0.25	-0.04	0.37	0.07	0.39	0.47	-0.13	0.02	-0.06	-0.05	-0.03	-0.02	0.03	-0.16	0.07	0.53	0.16	0.13	-0.01	-0.23	-0.31	0.25	-0.04	0.21	-0.26	0.51	-0.01	-0.46	-0.52	-0.31	0.66	-0.04	-0.28	0.12	-0.08	0.08	-0.16	0.15	0.11	-0.08	0.06	-0.11
1009	CCNF	899	-0.1	-0.21	-0.065	-0.13	0.02	-0.23	0.29	-0.15	-0.33	-0.01	0.03	-0.07	0.65	0.09	0.03	0.19	0.31	-0.04	0.26	0.26	0.12	0.18	0.46	0.11	-0.03	0.91	-0.06	0.01	0.13	-0.24	-0.04	-0.14	0.08	-0.06	0.21	-0.13	-0.19	0.19	0.15	-0.12	0.28	0.28	-0.37	0.18	-0.5	-0.19	0.44
1013	PCK1	5105	0.69	0.27	0.15	0.111	0.4	0.36	0.04	0.44	0.46	0.41	0.17	0.61	0.01	0.02	-0.01	0.68	0.58	-0.01	0.72	0.14	0.08	0.61	0.04	0.75	0.17	0.29	0.61	0.39	0.82	0.02	0.56	0.35	0.48	0.42	0.19	0.66	0.43	0.2	-0.04	0.66	0.69	0.23	0.15	0.41	0.94	0.59	0.34
1017	CHRNA5	1138	0.09	-0.14	-0.51	-0.35	-0.23	-0.16	-0.04	0.03	-0.062	-0.33	0.32	-0.062	0.11	0	-0.02	0.35	-0.03	0.05	-0.02	0.08	-0.03	-0.08	-0.43	0.03	-0.15	0.32	0.52	-0.15	0.08	0.16	0.36	-0.11	0.01	-0.07	0.25	0.68	-0.24	0.27	0.43	0.01	0.43	0.21	-0.39	-0.01	-0.61	-0.45	0.21
1023	THRB	7068	-0.02	-0.02	0	-0.02	-0.17	0.19	-0.09	-0.2	-0.02	-0.29	-0.12	-0.62	-0.2	-0.08	0.02	-0.61	-0.1	0.08	-0.23	-0.09	0.28	-0.14	-0.38	-0.07	-0.13	-0.07	-0.15	0.05	-0.15	0.07	-0.42	-0.42	-0.46	-0.39	0.05	-0.28	-0.03	0.1	-0.01	-0.31	0.164	-0.13	-0.57	-0.23	-0.13	-0.18	-0.24
1025	APEX1	328	-0.081	0.05	-0.2	-0.05	-0.44	-0.18	0.08	-0.17	-0.37	0.1	0	-0.081	0.14	0.01	-0.01	-0.28	0.21	-0.13	0.01	-0.24	-0.24	0.04	-0.39	0.1	-0.06	0.18	-0.38	0.22	-0.27	0.04	-0.14	0.05	-0.33	-0.39	0.11	0.02	0.36	0.06	-0.41	0.18	0.44	0.22	-0.32	0.14	0.56	-0.35	0.73
1041	SLC6A6	6533	0.21	0.05	0.23	0.066	0.43	0.06	-0.06	-0.25	-0.02	-0.19	-0.15	-0.51	0.44	0.04	0.04	-0.42	0.1	0.03	0.19	0.066	0.39	0.066	0.17	0.066	-0.01	0.3	-0.08	-0.01	0	0.066	0.09	-0.26	-0.56	-0.53	0.066	-0.25	0.066	0.066	0.066	0.066	-0.15	0.066	-0.31	-0.06	-0.09	0.15	-0.14
1043	ALDH2	217	-0.024	0.19	-0.41	0.04	0.39	1.11	-0.04	-0.15	-0.4	-0.32	-0.07	0.03	0.03	0.17	0.16	-0.03	0.42	0.12	0.27	-0.024	0.1	0.02	0.03	0.07	0.14	-0.27	0.02	-0.27	-0.2	-0.07	0.38	-0.09	-0.14	-0.27	0.15	0.36	-0.13	0.16	0.1	-0.024	-0.03	0.26	-0.29	0.03	0.23	-0.17	-0.15
105	PIK3R2	5296	-0.1	0.06	-0.13	-0.01	-0.42	0.15	0.42	0.06	0.06	0.11	-0.13	-0.13	0.21	0	0	-0.33	0.12	-0.07	0.29	0.38	0.13	0.09	0.17	0	-0.03	-0.13	0.02	0.12	0.35	0.02	0.03	0.21	-0.25	-0.32	-0.19	-0.14	0.04	-0.16	-0.08	-0.12	-0.1	-0.1	-0.13	0.08	-0.3	0.42	0.14
1055	TERC	7012	0.45	-0.06	0.14	-0.09	0.76	-0.34	0.05	0.68	-0.02	0.32	0.4	0.28	0.06	-0.04	-0.49	0.27	-0.08	0.09	-0.14	0.06	0	-0.09	0.76	-0.02	-0.01	-0.05	0.2	0.1	0.33	0.14	0.04	0.19	0.37	0.32	0.07	-0.28	0.43	0.08	0.06	0.1	0.41	-0.17	0.1	-0.06	0.57	0.63	0.6
1057	SHFM1	7979	2.05	0.32	0.21	0.32	0.4	0.3	-0.05	0.38	0.05	0.6	-0.03	0.6	0.32	0.02	-0.01	0.8	0.64	0.03	0.65	0.1	-0.04	0.6	0.04	-0.019	0.14	0.4	0.23	0.37	0.09	0	0.58	0.3	0.42	0.4	0.16	0.34	0.39	0.13	-0.019	0.86	0.63	0.29	0.25	0.44	0.62	0.61	0.38
1071	RGS5	8490	-0.38	-0.02	-0.43	0.08	0.06	0.09	-0.07	0.32	0.01	0.3	0.34	0.11	-0.23	-0.02	-0.08	-0.12	-0.22	0.51	-0.35	-0.24	0.14	-0.47	0.17	0.18	-0.21	0.25	-0.07	0.076	0.56	-0.04	-0.1	-0.04	0.09	0.02	-0.05	0.18	0.05	0	-0.04	-0.19	0.16	0.33	-0.01	0.12	-0.25	0.07	0.17
1089	FKBP1A	2280	-0.33	0.12	0.26	0.01	-0.01	0.28	-0.04	-0.13	-0.02	0.36	-0.1	0.51	0.11	0.05	0.06	0.05	0.03	0	0.56	0.16	-0.37	0.5	-0.05	0.03	-0.11	0.26	-0.05	0.2	0.66	0	0.46	0.08	-0.14	-0.28	0.42	0.56	-0.27	0.37	-0.71	0.21	-1.06	0.25	-0.43	0.24	-0.58	0.02	0.33
1091	MYCN	4613	-0.07	-0.12	0.02	-0.44	-0.53	0.02	-0.13	0.02	-0.07	0.08	-0.05	-0.09	0	-0.07	-0.12	-0.05	-0.12	0.02	-0.06	0	-0.01	-0.07	-0.04	-0.12	0.06	0.1	-0.14	-0.01	0.28	0.12	0.18	0.01	-0.1	0.13	0.36	0.23	-0.05	0.36	0.06	0.41	0.27	0.24	0.12	0.09	-0.07	0.12	0.29
1109	FYN	2534	-0.44	-0.4	-0.46	0.32	-0.63	0.01	-0.04	-0.12	0.08	-0.24	-0.07	-0.52	0.02	0.01	0.01	-0.55	0.05	0.18	0.09	0.14	0.09	0.19	-0.56	-0.03	-0.15	-0.32	-0.48	-0.24	-0.05	-0.1	-0.61	-0.23	-0.28	-0.44	-0.27	0.26	-0.15	-0.23	0.02	-0.32	-0.41	-0.17	-0.44	0.02	-0.07	-0.53	-0.15
113	ECB2	8056	0.31	0.08	-0.17	0.27	0.01	-0.29	0.32	0.26	-0.02	0.1	0.11	0.29	0.33	0.03	0.02	0.16	0.22	-0.02	0.08	-0.29	0.14	0.1	-0.22	0.09	-0.05	-0.53	0.02	0.33	0.07	0.05	0.03	-0.13	0.17	0.06	0.19	-0.2	0.12	0.21	0.06	0.25	-0.04	0.25	0.2	0.07	0.28	1.01	0.61
1131	ERBB2	2064	-0.24	0.13	-0.22	-0.23	0.3	0.13	0.61	-0.06	0.1	-0.15	0.1	0.27	0.38	0.08	0.07	0.15	0.25	0.01	0.13	0.23	0.22	0.42	0.08	0.13	0.33	0.17	0.01	0.15	0.01	-0.04	0.19	0.16	-0.35	-0.41	0.55	0.56	0.1	0.52	0.19	0.12	-0.02	0.32	0.53	0.2	-0.52	-0.27	0.77
1145	TOP2A	7153	-0.22	0.15	-0.34	-0.24	0.1	0.1	0.51	-0.05	0.06	-0.2	0.1	0.21	0.1	0.02	0.02	0.09	0.13	0	0.03	0.19	0.09	0.24	-0.07	0.05	0.29	0.19	0.02	-0.01	-0.13	-0.09	0.06	0.14	-0.35	-0.52	0.43	0.53	0.08	0.49	0.028	0	-0.06	0.028	0.5	0.09	-0.6	-0.34	0.67
1147	EPHB2	2048	-0.29	-0.38	0.24	0.38	-0.49	-0.3	-0.07	0.43	0.08	0.46	0.46	-0.09	0.41	0.12	0.06	0.06	0.17	0.09	0.1	0.12	0.31	0.14	0.2	0.07	-0.04	-0.2	0.32	-0.05	0.83	-0.36	0.69	0.02	0.06	0.08	-0.21	-0.2	0.09	-0.22	0.19	0.05	-0.11	-0.1	0.15	0.15	-0.08	-0.36	-0.12
117	APOC4	346	-0.01	0.08	0.15	0.05	-0.53	-0.03	0.24	0.43	0.29	0.18	0.03	-0.1	0.47	0	-0.01	0.41	0.2	0.03	0.04	0.69	0.25	0.16	-0.38	0.06	-0.04	-0.17	-0.16	-0.18	0.37	-0.06	-0.02	0.11	-0.46	-0.54	0.56	0.32	0.06	0.51	0.05	0.008	-0.07	-0.18	-0.3	0.17	0.02	0.59	0.27
1173	BCR	613	0.2	-0.4	0.54	0.063	-0.36	-0.25	0.21	-0.22	-0.46	-0.05	0.08	-0.12	0.71	0.06	0.02	-0.3	0.3	-0.04	0.3	0.063	2.89	0.063	0.28	0.1	-0.54	0.35	-0.05	0.52	0.68	0.21	0.51	0.2	-0.02	0.07	0.063	1.15	0.04	0.063	-0.69	-0.16	0.063	-0.07	0.063	0.25	0.31	0.063	-0.33
1175	S100B	6285	0.19	0.08	0.15	0	-0.02	-0.17	0.34	-0.09	0.03	0.48	0.03	-0.09	0.16	0.03	-0.04	-0.35	0.1	-0.07	0.01	-0.08	0.4	0.02	0.23	0.09	0.27	0.17	0.08	0.02	0.07	-0.11	0.285	-0.1	0.32	0.01	-0.18	-0.21	-0.16	-0.16	0.11	-0.2	-0.17	-0.03	0.66	-0.18	0.61	0.45	-0.1
1179	RUNX1	861	-0.24	0.02	-0.05	0.01	-0.02	-0.27	0.32	-0.15	-0.44	0.51	-0.1	-0.1	-0.08	-0.02	-0.06	-0.56	-0.79	0.14	-0.02	-0.25	0.36	0.01	0.15	0.03	0.13	0.02	-0.07	-0.16	-0.19	-0.12	-0.45	-0.38	0.22	0.07	-0.37	-0.25	-0.27	-0.32	0	-0.38	-0.18	-0.25	0.03	-0.43	0.58	0.29	-0.23
1181	CACNA1D	776	-0.32	-0.01	0.2	0	-0.44	-0.33	-0.1	-0.41	0.4	-0.19	-0.12	-0.55	0.27	0.03	0.05	-0.42	0.17	0.1	0.09	0.06	-0.58	0.12	0.1	-0.01	0.08	0.31	0.02	0.01	0.04	0.22	0.03	-0.29	0.07	0.13	-0.27	-0.23	0	-0.23	0.03	0.022	-0.09	-0.04	-0.37	-0.06	0.01	0.01	-0.14
1207	ELF3	1999	0.13	0.093	-0.09	0.093	0.093	0.25	0.02	0.47	0.08	0.46	0.45	0.093	0.46	0.093	0.29	0.14	0.21	0.74	0.1	0.093	0.57	0.093	0.38	0.48	-0.06	0.3	0.04	0.07	-0.03	0.39	0.093	0.11	0.093	-0.45	0.21	0.8	0.093	0.093	0.07	0.093	0.093	0.47	0.26	0.47	0.43	0.59	0.45
1221	ACVR1	90	-0.18	0	-0.32	-0.41	-0.61	-0.42	-0.08	0.07	-0.09	-0.32	-0.02	-0.03	-0.12	0	0	-0.05	-0.07	-0.01	-0.18	-0.17	0.32	-0.36	-0.07	-0.04	0.01	-0.01	-0.06	-0.13	-0.39	-0.12	-0.04	-0.03	0.19	0.15	0.288	-0.19	-0.07	0.03	-0.07	0.288	0.01	0.15	0.01	-0.14	-0.13	-0.29	0.17
1223	NRAS	4893	1.06	0.29	-0.14	0.05	-0.55	0.24	-0.05	0.35	0.81	0.35	0.31	-0.49	-0.2	-0.01	-0.01	-0.11	-0.18	-0.08	-0.04	-0.15	0.35	-0.17	-0.58	-0.06	-0.22	-0.44	0.21	0.52	0.59	-0.22	0.02	-0.07	-0.54	-0.44	-0.22	0.22	0	-0.2	-0.11	-0.12	-0.21	-0.15	0.01	-0.04	-0.15	-0.7	-0.29
123	NFKB2	4791	-0.07	0.06	0.114	-0.04	0.18	-0.16	-0.34	-0.02	0.114	-0.38	0	-0.11	0.18	0.18	-0.1	-0.07	0	-0.12	0.09	0.16	-0.36	0.03	-0.36	0.06	-0.06	-0.13	-0.03	-0.13	-0.28	-0.05	-0.45	-0.42	0.03	0.08	0.04	0.11	-0.02	0.06	0.12	0.06	-0.21	0.15	0.02	0.1	0.76	-0.22	-0.09
1243	PRKCI	5584	0.174	0.174	-0.93	0.174	-0.77	-0.01	-0.13	-0.42	0.174	-0.32	0.15	0.15	0.174	0.174	0.03	-0.03	-0.55	-0.21	-0.35	-0.42	-0.44	-0.27	0.174	-0.07	0.04	0.2	-0.41	-0.17	-0.03	-0.5	0.174	0.16	-0.43	-0.57	-0.08	-0.29	0.174	-0.15	-0.15	-0.12	-0.91	0.15	0.16	-0.35	-0.38	-0.04	-0.67
1245	SLC2A2	6514	0.04	-0.02	0.14	-0.11	0.65	-0.24	0.09	0.69	0.01	0.37	0.48	0.25	-0.03	-0.03	-0.53	0.22	-0.07	-0.04	-0.28	-0.12	-0.04	-0.28	0.5	0	-0.01	0.08	0.31	0.09	0.38	0.03	0.05	0.32	0.57	0.38	-0.18	-0.17	0.23	-0.16	-0.53	0.08	0.33	-0.1	0.06	-0.06	0.2	-0.21	0.65
1247	DRD1	1812	0.45	-0.11	-0.47	0.11	-0.07	0.03	0.33	0.11	-0.07	0.02	-0.13	0.17	-0.19	-0.03	-0.06	-0.13	-0.18	0.06	-0.92	0.37	-0.11	-0.14	-0.39	-0.08	-0.36	-0.88	-0.15	0.18	-0.09	-0.11	-0.3	-0.32	-0.05	0.06	0.22	0.32	-0.02	0.28	-0.05	0.16	-0.22	0.19	0.02	-0.16	0.08	0.48	0.51
1271	ABL1	25	0.12	0.05	-0.35	0.36	0.36	-0.12	-0.09	0.13	-0.2	0.48	0.04	0.3	0.24	0.06	0.08	0.01	0.05	0.04	0.19	-0.33	2.78	0.07	0.59	0.01	0.11	-0.29	-0.05	-0.29	-0.17	-0.11	-0.2	-0.31	-0.07	-0.44	0	-0.25	-0.23	0.04	0.04	0.02	-0.18	0.28	-0.4	0.05	-0.06	-0.4	-0.23
1287	MATN1	4146	-0.38	-0.31	0.35	0.24	-0.57	0.3	0.03	0.41	0.16	0.46	0.56	-0.13	0.39	-0.03	-0.07	0.13	0.2	-0.03	0.03	0.24	0.49	0.14	-0.047	0.04	0.01	0.16	0.47	0.07	0.49	-0.21	0.69	0.19	-0.32	-0.42	-0.22	-0.21	0.07	-0.22	0.14	-0.08	0.85	-0.06	0.28	0.23	0	0.26	-0.04
129	MYC	4609	1.08	0.41	0.78	0.78	0.41	0.35	0.05	0.65	0.18	0.19	-0.02	0.34	0.25	0.34	0.07	1.73	0.63	1.25	0.06	2.56	0.06	0.28	0.19	0.07	0.51	0.08	-0.01	-0.07	-0.02	0.82	0.23	0.08	0.16	0.1	0.39	0.31	0.32	0.38	0.13	1.95	0.91	2.51	0.13	0.23	0.3	0.96	0.73
1291	TGFA	7039	0.17	0.1	0.01	-0.43	-0.52	0.13	-0.07	-0.54	0.05	-0.22	0.04	-0.02	0.07	0.1	0.09	0.03	0.12	0.12	0.08	0.06	0.02	0.11	0.03	0.03	0.18	0.1	0.01	-0.06	0.25	0.21	0.15	0.06	0.13	0.11	0.52	0.3	0.06	0.46	0.09	0.45	0.64	0.32	0.2	0.06	0.18	0.03	0.42
13	CTSB	1508	-0.25	-0.39	0.15	0.83	-0.38	-0.2	-0.03	0.39	-0.42	-0.18	0.01	-0.4	0.09	-0.01	-0.01	-0.55	0.02	-0.45	0.04	-0.43	-0.05	0.29	-0.38	-0.01	0.21	0.08	-0.43	-0.07	-0.41	-0.09	-0.44	0.08	-0.13	-0.31	0.17	-0.11	-0.51	0.19	-0.12	-0.25	-0.3	-0.2	-0.32	0	-0.23	-0.38	-0.51
1303	MX2	4600	-0.41	-0.02	0.18	-0.07	-0.03	0.26	0.01	-0.07	-0.02	0.38	0.065	0.44	0.1	-0.07	0.02	0.03	0.06	-0.03	0.53	0.06	-0.32	0.46	-0.18	0.05	-0.16	0.2	-0.02	0.2	0.59	0.03	0.44	0.01	-0.14	-0.28	0.4	0.55	-0.18	0.4	-0.6	0.05	0.065	0.16	0.065	0.21	-0.53	0.04	0.29
1307	BCL2	596	0.67	-0.32	-0.03	-0.01	-0.57	-0.3	-0.15	-0.56	-1.22	-0.41	-0.92	-0.48	-0.3	-0.02	0.03	-0.55	-0.82	0.04	0	0.48	-0.56	-0.32	0.34	0.01	-0.15	-0.29	-0.48	-0.02	-0.32	-0.22	-0.18	-0.69	-0.32	-0.4	-0.28	0.31	0	-0.26	-0.03	-0.26	-0.65	-0.15	-0.42	-0.26	-0.6	-1.46	-1.02
131	CCND2	894	0.17	-0.51	-0.39	0.005	-1.4	0.16	-0.19	-0.28	-0.61	-0.28	-0.22	-0.16	-0.02	-0.01	-0.06	-0.09	-0.1	0.05	-0.07	0.08	-0.57	0.05	0	-0.11	0.03	0.03	-0.21	-0.11	-0.56	-0.17	-0.17	-0.08	0.02	0.1	0.1	0.22	-0.23	0.11	-0.08	0.32	0.76	-0.3	-0.53	0.03	-0.28	-0.14	-0.32
1319	ABCC1	4363	0.25	-0.49	-0.3	-0.12	0.01	-0.41	0.11	-0.18	-0.45	0.01	-0.12	-0.16	0.55	0.03	-0.03	0.09	0.13	0.13	0.19	0.24	0.15	0.14	0.49	-0.02	-0.21	0.51	-0.15	-0.11	-0.11	-0.47	-0.09	0.02	0.01	-0.07	0.26	0.37	-0.28	0.24	-0.01	-0.2	0.26	0.16	-0.38	0.03	-0.69	0.53	0.35
1323	DDR2	4921	-0.27	0.03	-0.41	0.24	0.11	0.05	-0.05	0.33	0.01	0.22	0.21	0.12	-0.3	-0.02	-0.03	-0.17	-0.23	0.59	-0.22	-0.17	0.24	-0.24	0.13	0.27	-0.17	0.2	0.02	-0.09	-0.19	-0.08	-0.14	-0.05	0.2	0.09	0.02	0.3	0.16	0.04	-0.07	-0.03	0.18	0.33	0.08	0.15	-0.15	0.14	0.18
1355	PTCH1	5727	0.13	0	-0.46	0.35	-0.68	-0.22	-0.11	-0.08	-0.34	0.46	-0.1	-0.09	0.12	-0.02	-0.01	0.01	0.03	0.05	-0.05	0.1	0	-0.02	-0.36	0.01	0	-0.23	-0.12	-0.35	-0.2	-0.15	-0.69	-0.3	-0.27	-0.51	-0.07	-0.23	-0.22	-0.06	-0.04	0.09	-0.23	0.28	-0.43	0	-0.68	-0.55	-0.28
1357	TBP	6908	0.07	0.16	-0.49	-0.02	-0.63	-0.13	-0.13	-0.96	-0.02	-0.32	-0.14	-0.59	-0.24	-0.03	-0.06	-0.2	-0.12	-0.01	-0.11	-0.1	0.42	-0.06	-0.15	-0.09	-0.25	-0.4	-0.65	-0.39	-0.24	-0.36	-0.76	-0.39	-0.48	-0.44	-0.31	0.18	-0.41	-0.28	-0.06	0.02	-0.58	-0.19	-0.57	-0.18	-0.66	-0.15	-0.27
1379	SST	6750	-0.02	-0.03	0.36	0.06	0.47	-0.29	0.11	0.79	0.41	0.46	0.42	0.21	0.25	0.05	-0.05	0.13	0.12	0.1	0.01	0.003	-0.19	0.003	0.25	0.04	0	0.11	0.3	0.35	0.42	0.17	0.27	0.25	0.45	0.39	0.003	-0.19	0.59	-0.17	0.05	0.14	0.41	-0.05	0.13	0.02	0.28	0.04	0.65
1385	MOS	4342	-0.06	-0.47	0.28	-0.106	0.28	-0.24	0	0.44	-0.46	-0.31	-0.04	-0.1	0	-0.04	-0.05	0.27	0.06	-0.106	-0.09	-0.37	0.13	0.2	-0.52	-0.04	0.06	-0.1	-0.106	-0.2	-0.14	0.36	0.13	-0.04	-0.01	0.05	0.1	-1.17	0.35	0.12	-0.03	0.49	-0.1	-0.25	-0.46	0.03	-0.07	0.29	0.65
139	ZAP70	7535	0.39	0.12	-0.15	-0.37	-0.5	0.23	-0.08	0.11	-0.01	-0.2	0.02	-0.07	0.24	-0.01	-0.02	0.13	0.1	-0.03	0.1	0.23	0.09	0.49	0.1	0.12	0.2	0.23	0.03	-0.06	0.38	-0.03	0.28	0.17	0.05	-0.04	0.15	0.25	0.41	0.14	0.12	0.43	0.2	0.32	0.17	0.17	-0.01	0.2	0.39
1413	STK4	6789	0.05	0.33	0.22	-0.023	0.27	0.46	0.1	0.45	0.15	0.44	0.06	0.55	0.09	-0.01	0.07	0.72	0.64	0.1	0.63	0.15	0.14	0.58	0.1	0.02	0.3	0.21	0.41	0.43	0.6	0.11	0.57	0.4	0.67	0.42	0.14	0.28	0.38	0.17	0.11	0.13	0.47	0.24	-0.29	0.31	0.4	0.55	0.43
1415	RAF1	5894	0.24	0.01	0.2	0.49	0.33	0.2	0	-0.12	0.08	-0.19	-0.05	-0.44	0.24	0.06	0.04	-0.48	0.04	0.12	0.16	0.14	0.53	0.07	0.06	0.02	0.02	-0.07	0	0.06	-0.07	0.12	-0.1	-0.29	-0.4	-0.4	0.1	-0.16	-0.03	0.14	-0.01	-0.23	-0.08	-0.1	-0.37	-0.09	-0.07	0.02	-0.17
1427	C1orf9	51430	-0.23	0.084	-0.1	0.084	-0.03	0.14	0.15	0.34	0.084	0.13	0.34	0.19	-0.11	-0.02	-0.18	-0.21	-0.1	0	-0.04	-0.1	0.17	-0.22	0.084	0.16	-0.1	0.38	0.02	0.07	0.08	0	0	0.09	-0.26	-0.49	0.084	0.084	0.05	-0.07	0.08	-0.06	0.28	0.2	-0.05	0.23	0.01	0.16	0.3
143	GNG10	2790	0.02	-0.06	-0.41	0.07	0.13	-0.06	0.06	0.14	-0.13	0.47	0.04	0.31	-0.11	0.07	0.1	-0.01	0.02	-0.1	-0.13	-0.41	0.03	-0.12	0.07	0.03	-0.04	-0.32	0.03	-0.13	-0.15	-0.04	0.07	-0.21	0.05	-0.27	0.07	-0.19	-0.11	-0.01	0.03	0.07	-0.12	0.13	-0.4	0.02	-0.52	-0.55	-0.12
1451	E2F4	1874	0.14	-0.17	-0.11	-0.16	0.13	-0.1	0.39	0.09	0.51	0.06	0.1	0.08	0.67	0.15	0.12	0.25	0.34	-0.06	0.25	0.71	0.23	0.28	0.57	0.16	0.03	-0.02	0.05	0.23	-0.22	-0.21	0.033	-0.09	-0.33	-0.42	0.25	0.35	-0.01	0.3	0.23	0.4	0.48	0.65	-0.25	0.21	0.42	-0.21	-0.01
1455	TP53	7157	-0.05	0	0.14	0.22	-0.52	0.43	-0.03	-0.16	0.07	-0.19	0.37	-0.11	0.23	-0.04	0.06	-0.47	0.03	-0.03	0.15	-1.39	-0.29	-0.2	-0.51	0.08	-0.1	0	0.42	-0.28	-0.06	-0.13	0.04	0.01	0.26	0.15	0.43	0.22	-0.16	0.44	0.06	-0.2	0.09	0.21	-0.45	0.1	-0.52	-0.38	-0.16
147	ADRB1	153	0.04	0.01	-0.56	-0.36	-0.55	-0.27	-0.41	-0.12	0.05	-0.36	0.08	-0.08	-0.01	0.33	0.09	-0.02	-0.01	0.07	0.01	0.1	-0.58	0.02	-0.24	-0.08	-0.21	-0.33	-0.11	-0.07	-0.44	-0.11	-0.7	-0.7	-0.09	0.07	0.1	0.24	-0.04	0.08	-0.01	-0.25	0.87	0.22	0.12	0.09	-0.01	0.73	-0.16
1485	TIAM1	7074	-0.54	-0.13	-0.18	-0.1	-0.13	-0.34	0.26	-0.23	-0.56	0.43	-0.13	-0.13	-0.34	-0.06	-0.07	-0.77	-1.09	0.12	0.04	-0.42	0.11	-0.06	-0.09	-0.14	0.02	-0.06	-0.03	-0.19	-0.18	-0.12	-0.46	-0.35	0.22	0.14	-0.37	-0.31	-0.34	-0.32	-0.17	-0.32	0.264	-0.25	0.11	-0.51	0.6	0.15	-0.34
149	HBE1	3046	-0.18	0.01	-0.29	-0.32	-0.55	0.46	-0.06	-0.3	-0.38	-0.29	-0.1	-0.18	-0.16	0.01	-0.21	0.29	-0.13	-0.03	-0.41	-0.2	0.1	-0.34	0.022	-0.02	0.08	-0.59	-0.14	-0.01	0.59	0.16	-0.19	-0.23	-0.45	-0.36	-0.07	0.13	-0.22	0	0	-0.23	-0.02	0.022	0.14	-0.1	-0.15	-0.64	0.21
15	MYBL2	4605	1.56	0.44	0.16	0.38	-0.385	0.39	-0.01	0.38	0.07	0.57	-0.04	0.56	0.45	0.05	0.11	0.8	0.73	0.06	0.68	0.2	0.22	0.58	0.04	-0.61	0.28	0.2	0.39	0.41	0.82	0.03	0.6	0.35	0.59	0.42	0.21	0.34	0.46	0.2	0.12	0.76	0.7	0.24	0.15	0.43	0.88	0.66	0.38
1501	CDC25C	995	-0.08	-0.07	-0.12	0.09	-0.08	0.04	0.21	0.3	0.03	-0.01	-0.06	0.02	0.18	-0.02	-0.03	0.01	0.04	-0.11	-0.07	-0.18	0.11	-0.05	-0.18	-0.01	-0.1	-0.57	-0.15	0.12	-0.04	-0.07	-0.07	-0.2	0.13	0.03	0.02	-0.16	0	0.04	-0.01	0.11	-0.26	0.16	0.06	0.02	-0.07	0.62	0.39
151	FGF3	2248	0.41	0.45	0.34	-0.09	0.38	0.17	0.9	-0.54	-0.12	-0.21	-0.18	-0.04	0.55	0	0.01	0.55	0.23	-0.06	0.03	0.16	0.06	0.05	0.28	-0.04	0.15	-0.63	-0.12	1.85	0.67	1.4	0.3	-0.25	-0.04	0.04	0.19	1.52	0.32	0.2	0.18	1.84	0.34	-0.15	0.11	0.14	-0.08	0.28	0.38
153	CTSC	1075	-0.055	-0.055	-0.02	0.03	0.16	0.24	0.04	-0.5	-0.07	-0.28	-0.1	-0.17	-0.25	-0.055	-0.08	0.28	-0.16	-0.14	-0.14	-0.06	-0.1	-0.36	-0.3	-0.055	-0.01	-0.72	-0.03	-0.39	-0.48	-0.06	0.02	-0.23	0.17	0.12	0.02	0.9	-0.09	0.07	-0.03	-0.055	0.29	-0.07	0.11	-0.06	-0.61	0.34	0.23
1547	CBS	875	0.25	0.02	-0.09	-0.02	0.04	-0.25	0.34	-0.06	-0.4	0.47	-0.17	-0.13	0.32	-0.01	-0.02	-0.44	0.04	0.01	0.26	-0.09	0.53	0.19	0.28	0.04	0.14	0.05	0.02	-0.1	-0.09	-0.08	-0.2	-0.23	0.22	-0.03	-0.23	-0.17	-0.19	-0.23	0.04	-0.15	0.07	0.04	0.05	-0.29	0.61	0.47	-0.14
155	TRA@	6955	-0.14	0.02	-0.085	0.1	-0.44	-0.29	-0.47	-0.12	-0.47	0.06	-0.05	-0.09	0.14	-0.04	-0.06	-0.26	0.11	-0.13	0.07	-0.19	-0.4	-0.01	-0.37	0.03	-0.1	0.14	-0.49	0.17	-0.32	-0.01	0	0.13	-0.48	-0.5	0.04	-0.085	0.43	0.13	-0.5	0.15	0.37	0.17	-0.54	0.07	-0.5	-0.4	0.64
1553	CNBP	7555	-0.14	-0.29	0.1	0.03	0.04	-0.33	0.04	0.58	0.01	0.12	-0.09	0.33	0.11	0.063	0.07	0.19	-0.07	0.063	0.26	0.11	-0.37	0.063	0.04	0.01	-0.05	-0.08	0.25	0.09	0.26	0.06	0.063	0.56	0.42	0.31	-0.17	-0.18	-0.02	0.063	-0.02	0.24	-0.16	-0.11	-0.33	-0.09	0.47	0.3	-0.18
1555	AGTR1	185	0.014	-0.27	0.09	-0.03	0.06	-0.32	0	0.61	-0.07	0.014	0.15	0.04	-0.26	-0.11	-0.58	0.15	-0.17	0.08	-0.3	-0.35	-0.4	-0.36	0.52	-0.12	-0.09	-0.1	0.19	-0.08	0.23	0.1	-0.12	0.1	0.47	0.4	-0.05	0.014	0.15	-0.07	-0.12	-0.09	-0.24	-0.15	0.01	-0.18	0.51	-0.26	-0.29
1569	WT1	7490	-0.004	-0.06	-0.35	-0.3	0.28	0.51	-0.49	-0.11	0.09	-0.23	0.46	-0.09	-0.06	-0.01	-0.05	0.25	-0.1	-0.004	-0.05	0	-0.08	0.01	-0.46	-0.03	0.14	-0.75	-0.11	-0.07	-0.45	0.14	-0.08	-0.21	-0.35	-0.29	0.03	0.11	-0.79	0.06	-0.05	-0.27	0.65	-0.16	0.04	-0.13	0.38	-0.51	0.23
157	CSK	1445	0.56	-0.26	-0.19	-0.28	0	0.08	0.04	0.17	0.13	-0.2	0.7	0.38	0.72	0.13	0.15	0.63	0.36	0.04	0.22	0.39	0.3	0.3	0.89	0.17	0.06	0.62	0.74	0.13	0.36	0.25	0.5	0.08	0.21	0.07	0.61	0.91	-0.11	0.61	0.64	0.28	0.7	0.38	-0.19	0.22	-0.46	-0.18	0.39
1571	FGFR4	2264	0.37	0.04	-0.19	0.02	-0.16	-0.05	0.13	0	-0.39	-0.14	-0.58	0.07	0.06	0	-0.05	-0.23	-0.05	-0.08	-0.51	0.28	0.06	-0.25	-0.27	-0.02	-0.13	-0.66	-0.1	0.18	-0.23	-0.18	-0.23	-0.44	-0.1	-0.1	0.15	0.45	0	0.15	0.15	0.14	-0.24	0.13	-0.14	-0.16	-0.03	0.31	0.11
1577	EGFR	1956	-0.43	0.05	0.2	0.35	0.31	0.25	0.5	0.89	0.15	0.36	0.48	-0.05	0.63	-0.01	-0.01	0.46	0.09	-0.04	-0.13	-0.05	-0.18	-0.07	0.31	0.47	-0.07	-0.04	-0.15	0.34	-0.02	0.49	0.24	0.36	-0.6	-0.48	0.2	0.66	0.76	0.17	0.2	0.25	0.41	-0.72	0.47	0.18	-0.02	0.49	0.56
1583	PLS1	5357	-0.51	-0.16	-0.1	-0.009	0.05	-0.26	0.08	0.69	0	0.05	0.22	0.3	-0.17	-0.18	-0.35	-0.14	-0.12	-0.07	-0.06	-0.1	-0.04	-0.28	0.18	-0.009	-0.02	-0.01	0.17	0.01	0.26	0.02	-0.11	0.46	0.48	0.32	0.02	-0.21	0.06	-0.05	-0.02	0.11	-0.009	-0.02	0.15	-0.09	0.49	0.56	-0.17
1617	VAV2	7410	0.19	0.15	-0.15	0.29	0.33	-0.15	-0.04	0.23	-0.24	0.57	0.07	0.26	0.58	0.06	0.01	0.25	0.32	-0.02	0.24	-0.28	0.14	0.22	0.62	0.07	0.25	0.07	-0.04	-0.1	-0.03	-0.08	-0.04	-0.13	-0.22	-0.47	-0.06	-0.25	-0.23	-0.02	0.17	0.01	-0.11	0.36	-0.26	0.18	0	-0.17	-0.03
1627	CLCN5	1184	-0.7	-0.03	-1.31	-0.5	-0.52	0.43	-0.12	-1.08	0.28	-0.44	0.51	0.24	-0.36	0.04	0.02	-0.16	-0.93	0	-0.11	-0.61	-0.59	-0.2	0.11	0.03	-0.63	0.01	-0.59	-0.11	-0.12	-0.41	-0.7	-0.02	-0.47	-0.35	0.05	-0.32	-0.21	-0.26	-0.01	-0.04	-1.11	0.43	0.39	-0.38	1.18	-0.65	-1.1
163	CDKN2A	1029	0.207	-1.05	-1.02	0.43	-0.63	-3.22	0.207	0.15	-2.76	-0.02	-2.8	-0.03	-0.13	0.02	0.01	0.02	0.01	-0.07	-2.46	-0.41	-3.17	-1.87	-0.63	-0.89	-1.76	-2.57	-0.42	-0.51	-0.55	-1.2	-0.55	-2.11	0.14	-0.29	-1.04	-0.2	-0.3	-0.93	-0.53	0.207	0.207	-0.23	-0.55	-0.02	0.33	-0.54	-2.72
165	KCNH6	81033	0.412	0.06	-0.06	-0.08	-0.14	-0.28	0.31	-0.09	-0.5	0.49	-0.12	-0.24	-0.2	-0.05	-0.01	-0.57	-0.77	-0.07	-0.02	-0.31	0.16	-0.14	0.02	-0.1	0.11	0.04	-0.15	-0.13	-0.12	-0.18	-0.38	-0.37	0.03	-0.01	-0.31	-0.26	-0.19	-0.26	0.04	-0.26	-0.28	-0.1	0.412	-0.35	0.412	0.29	-0.24
1655	MET	4233	-0.1	0.29	-0.02	-0.11	-0.64	0.53	0.55	-0.22	0.15	0.29	-0.08	-0.11	0.06	-0.01	0.08	0.25	-0.06	0.29	-0.13	0.02	0.65	0.16	0.18	0.36	-0.22	0.6	0.62	0.19	0.2	0.49	-0.05	-0.02	0.61	0.49	0.02	0.64	0.5	0	-0.03	0.1	-1.19	0.15	-0.57	0.08	-0.07	0.74	-0.28
1663	ESR1	2099	-0.25	-0.39	-0.47	0.2	-0.52	-0.07	-0.05	-0.17	0.08	-0.26	-0.06	-0.57	-0.18	-0.02	-0.05	-0.59	-0.1	0.06	-0.05	-0.21	0.21	0.02	-0.08	-0.08	-0.17	-0.31	-0.58	-0.27	-0.13	-0.32	-0.65	-0.26	-0.52	-0.41	-0.29	0.22	0.11	-0.28	0.03	0.04	-0.4	-0.14	-0.43	-0.08	-0.63	-0.63	-0.23
1675	IGHMBP2	3508	-0.036	0.29	0.1	-0.036	0.37	0.14	1.05	-0.46	-0.05	0.18	-0.08	-0.23	0.53	-0.036	-0.03	0.48	0.24	0.03	0.09	-0.036	0.05	-0.036	0.42	-0.02	0.18	-0.63	0.01	-0.62	-0.39	1.31	0.34	-0.21	-0.03	-0.05	-0.036	1.57	0.25	0.14	0.05	1.45	0.5	-0.13	0.2	0.13	-0.06	0.16	0.42
1679	CDKN1A	1026	0.59	1.36	0.63	0.26	0.16	0.23	-0.04	0.48	0.08	-0.14	0	-0.47	0.38	0.02	0.14	0.16	0.22	-0.03	0.25	0.26	0.51	0.23	0.11	0.15	0.25	0.43	0.05	0.27	0.02	-0.15	0.39	-0.14	0.18	0.13	-0.25	-0.15	0.08	-0.17	0.2	-0.02	-0.04	-0.05	1.87	0.13	0.04	0.3	-0.09
17	ERBB4	2066	0.085	-0.11	-0.38	-0.33	-0.62	-0.06	-0.15	-0.09	-0.16	-0.37	-0.75	-0.17	-0.4	-0.12	-0.14	-0.26	-0.29	-0.14	-0.4	-0.38	-0.89	-0.6	-0.42	-0.05	-0.15	-0.04	-0.2	-0.09	0.36	-0.1	-0.3	-0.1	-0.11	-0.05	-0.14	-0.1	-0.08	-0.15	-0.68	-0.13	-0.01	0.13	0	-0.03	-0.1	-0.22	0.06
1705	CDK6	1021	0.56	0.16	0.08	-0.12	-0.51	0.23	0.55	-1.04	0.17	0.3	-0.07	-0.07	0.18	0.07	0.09	0.33	0.05	-0.08	0.1	-0.04	0.34	0.4	0.26	0.38	-0.21	0.71	0.3	-0.07	0.22	0.53	-0.02	-0.06	0.24	0.15	0	0.64	0.42	0.04	-0.02	0.1	0.87	0.19	0.01	0.08	-0.12	0.69	-0.22
1709	RAB2A	5862	0.063	0.08	0.063	0.063	-0.61	-0.38	0.03	-0.42	-0.14	-0.04	-0.06	0.063	-0.37	-0.14	-0.19	-1.17	-0.24	-0.24	-0.29	-0.33	-0.81	-0.52	-0.5	-0.08	-0.01	0.05	-0.12	0.16	0.02	0.063	0.62	-0.23	0.52	0.79	-0.09	-0.3	0.01	-0.01	-0.51	-0.06	-0.34	0.02	-0.47	-0.19	-0.08	-0.22	-0.26
179	CDH1	999	0.11	-0.37	0.201	-0.15	-0.04	-0.26	0.33	-0.13	0.4	-0.03	-0.1	-0.14	0.33	0.03	0.01	-0.01	0.03	0.12	0.22	0.44	0.06	0	0.4	-0.02	-0.17	-0.44	-0.05	-0.03	-0.47	-0.23	-0.04	-0.29	-0.42	-0.46	0.15	0.33	-0.15	0.21	0	0.11	0.201	0.46	0.201	0.03	-0.6	-0.48	-0.2
181	PRKCB	5579	0.19	-0.47	-0.43	-0.27	-0.06	-0.33	0.29	0.34	-0.51	-0.05	-0.1	-0.16	-0.09	-0.03	-0.04	-0.12	-0.17	0.08	0.07	-0.03	0.06	0.01	0.26	-0.1	-0.27	-0.91	-0.1	-0.12	-0.02	-0.32	-0.27	-0.37	-0.05	0	0.09	0.22	-0.32	0.1	-0.06	-0.32	0.17	0.15	-0.39	-0.03	-0.65	0.34	0.26
183	RARA	5914	-0.27	0.04	0.159	-0.2	0.12	0.21	0.54	-0.14	0.07	-0.09	0.1	0.16	0.36	0.11	-0.06	0.14	0.28	-0.03	-0.1	0.25	0.14	0.26	0.03	0.04	0.159	0.35	-0.02	0.1	0.06	-0.05	0.14	0.1	0.159	-0.48	0.4	0.47	0.12	0.49	0.159	0.1	-0.14	0.18	0.159	0.13	-0.49	-0.26	0.7
185	DRD3	1814	0.111	-0.3	0.12	-0.05	-0.16	-0.37	0.1	0.06	0.02	0.37	0.111	0.29	-0.25	-0.02	-0.05	0.21	-0.16	0.05	-0.12	-0.05	-0.65	-0.14	-0.19	-0.08	0.111	0.01	0.22	0.13	0.05	0.12	0.06	0.22	0.46	0.42	0.13	-0.28	0.05	0.06	-0.02	0.06	0.111	-0.16	-0.41	-0.08	0.58	0.15	-0.25
187	AFF2	2334	-0.38	-0.15	-1.54	-0.12	-0.85	0.3	-0.18	-0.66	0.31	-0.51	0.51	0.05	-0.83	-0.03	-0.16	0.05	-1.19	0.04	-0.11	-0.83	-0.99	-0.28	0.06	-0.1	-0.1	-0.02	-0.75	0.2	-0.17	-0.45	-0.85	-0.16	-0.61	-0.53	0.01	-0.5	-0.19	-0.18	-0.15	0.14	-1.14	0.3	0.34	-0.57	-0.77	-0.08	-1.16
1877	SPG7	6687	0.61	-0.3	0.1	-0.057	0.41	0.04	0.29	-0.13	-0.34	-0.01	0.03	-0.03	1.02	0.48	-0.01	0.29	0.43	-0.09	0.36	-0.057	0.17	0.33	-0.2	0.13	-0.01	-0.08	0.02	-0.08	-0.22	-0.29	0.18	-0.11	-0.41	-0.52	-0.057	0.58	-0.07	0.31	0.22	0.45	0.48	0.41	-0.55	0.17	-0.48	-0.25	-0.07
1883	PTPN1	5770	1.79	0.5	0.35	0.44	0.54	0.38	-0.03	0.42	0.04	0.59	-0.02	0.64	0.45	0.07	0.13	0.84	0.75	0.06	0.76	0.23	0.19	0.7	0.03	-0.75	0.29	0.21	0.38	0.46	0.88	0.02	0.65	0.39	0.66	0.43	0.29	0.35	0.51	0.25	0.11	0.92	0.87	0.26	0.12	0.47	0.91	0.72	0.4
189	AVPR2	554	-0.09	-0.25	-0.81	0.05	-0.62	0.66	-0.092	-0.41	-0.092	-0.25	0.63	0.32	0.36	0.11	0.08	0.58	-0.42	-0.04	0.01	-0.05	-0.39	0.14	0.43	0.15	0.35	-0.092	-0.48	0.69	0.15	-0.48	-0.36	0.13	-0.12	-0.36	0.41	-0.28	-0.17	-0.15	0.23	0.53	-0.82	0.53	0.47	-0.16	-0.48	0.68	-0.72
1895	TTRAP	51567	-0.37	-0.15	0.4	0.22	-0.29	0.44	0.13	0.47	0.09	0.41	0.37	0.132	0.46	0.06	0.06	0.14	0.21	-0.06	-0.55	0.23	0.48	0.18	0.36	0.08	-0.18	0.07	0.41	0.06	0.85	-0.15	0.56	0.14	0.18	0.08	-0.22	-0.17	0.11	-0.12	0.08	0.08	-0.04	0.02	0.22	0.2	1.22	0.22	0.05
1901	GALK2	2585	-0.51	-0.13	-0.57	-0.33	-0.31	-0.14	-0.52	0.1	0.04	-0.45	1.58	0.171	-0.11	-0.19	-0.03	0.21	-0.27	0.171	-0.27	-0.04	-0.15	-0.24	0.27	-0.01	-0.19	0.23	0.2	-0.15	-0.25	-0.16	0.08	-0.12	0.13	0.07	-0.21	0.59	-0.15	-0.17	0.5	-0.05	-0.39	0.1	-0.4	-0.08	-0.26	-0.85	0.13
1907	HSP90B1	7184	0.19	-0.01	-0.32	-0.099	0.14	-0.02	0.1	0	-0.31	-0.36	0.15	0.02	-0.14	0	0.28	0.06	0.54	-0.02	-0.01	0.12	0.13	-0.06	-0.39	0.04	0.15	0.02	0	0.08	0.04	0.03	0.48	0.12	-0.29	-0.37	0.1	-0.07	0.01	0.17	0.02	0.11	-0.06	0.26	-0.32	0.14	-0.02	-0.42	-0.13
197	E2F1	1869	-0.41	0.2	0.09	0.2	0.24	0.3	-0.04	0.29	-0.03	0.28	-0.08	0.23	0.41	-0.07	-0.07	0.66	0.54	-0.14	0.63	0.12	0.04	0.42	0.01	-0.133	0.13	0.19	0.19	-0.133	0.58	-0.05	0.39	0.27	0.49	0.25	-0.133	0.14	0.29	0.12	-0.01	-0.133	-0.133	0.18	-0.133	0.15	-0.133	0.49	0.35
201	USP6	9098	0.14	-0.02	0.083	0.4	0.04	0.46	0.07	-0.08	0.19	-0.14	0.53	0.09	0	0.14	0.04	-0.51	-0.04	-0.11	0.03	-0.43	-0.38	-0.28	-0.4	0.07	0.02	0.23	0.21	0.04	0.06	-0.13	0.27	0.13	-0.03	0.083	0.55	0.3	-0.32	0.49	-0.05	-0.53	0.72	0.39	-0.68	0.1	0.62	-0.36	-0.07
203	CYP24A1	1591	3.18	0.28	0.1	0.28	0.35	0.39	0.01	0.4	0.05	0.42	-0.03	0.57	-0.1	0	0.03	0.68	0.45	0.05	0.57	0.09	-0.11	0.52	-0.1	0.74	0.23	0.15	0.64	0.28	0.95	-0.04	0.39	0.3	0.52	0.42	0.22	1.11	0.28	0.22	-0.05	0.56	0.76	0.17	0.08	0.35	0.59	0.42	0.34
205	SPI1	6688	0.52	0.39	-0.31	0.09	0.42	0.28	0	-0.07	0.08	-0.16	0.55	-0.08	0.46	0.07	0.04	0.52	0.25	-0.02	0.21	0.31	0.24	0.2	0.42	0.12	0.26	-0.65	0.07	0.04	-0.35	0.25	0.06	-0.12	-0.24	-0.41	0.27	0.3	0.1	0.22	0.15	-0.1	0.83	-0.13	0.22	-0.01	0.36	-0.3	0.43
215	BMI1	648	0.042	0.18	-0.42	0.042	-0.42	-0.49	-0.57	-0.25	-0.52	-0.37	-0.94	-0.37	-0.17	-0.11	-0.01	-0.02	-0.06	-0.1	-0.12	0.042	-0.1	0.042	-0.22	-0.06	-0.23	-0.36	-0.16	-0.16	-0.51	-0.31	-0.68	-0.67	0.05	-0.15	0.042	0.42	0.14	-0.04	0.04	0.042	0.01	0	-0.02	0.042	-0.6	0.15	-0.23
221	THRA	7067	-0.27	0.11	-0.14	-0.21	0.29	0.24	0.66	0.02	0.11	-0.12	0.2	0.36	0.28	0.059	0.12	0.13	0.2	0.059	0.12	0.33	0.23	0.39	0.059	0.1	0.31	0.18	0.09	0.2	0.08	-0.03	0.2	0.19	-0.26	-0.35	0.52	0.65	0.06	0.44	0.11	0.04	-0.06	0.26	0.56	0.17	-0.44	-0.28	0.76
223	HLF	3131	-0.07	0.02	-0.43	-0.37	0.26	0.09	0.68	0.46	0.08	-0.26	0.1	0.28	-0.17	0.38	-0.02	-0.06	-0.13	0.04	-0.06	-0.01	-0.03	0.26	-0.14	-0.03	0.11	0.01	-0.06	0.05	-0.06	0.27	0.06	0.07	-0.39	-0.35	0.36	-0.01	0.29	0.38	-0.09	-0.15	-0.21	0.17	0.47	0.06	0.02	-0.57	0.73
225	LIG1	3978	0.01	0.04	-0.03	0.01	-0.45	-0.13	0.29	-0.33	0.04	0.09	-0.05	-0.1	0.15	0.02	0.05	0.31	-0.03	0.1	0.18	0.48	0.15	0.11	-0.48	-0.04	-0.12	-0.37	-0.11	-0.32	0.25	-0.03	0.07	0.01	-0.37	-0.44	0.47	0.31	0	0.51	-0.02	-0.19	-0.13	-0.24	-0.43	0.04	0.22	-0.53	0.18
227	SEC23B	10483	0.1	-0.05	-0.02	-0.05	-0.08	0.31	-0.11	0.32	0.09	0.35	-0.08	0.49	-0.03	-0.04	0.01	-0.06	-0.03	0.01	0.53	0.04	-0.53	0.39	-0.04	-0.07	0.2	0.06	0.3	0.2	0.38	0.02	0.34	0.02	-0.2	0.05	0.3	0.58	-0.24	0.32	-0.03	-0.01	-0.15	0.17	-0.44	0.23	0.32	-0.51	0.3
229	PTPRA	5786	-0.26	0.01	0.06	0.09	-0.06	0.4	-0.01	-0.08	0.11	0.44	-0.03	0.51	0.01	0.01	0.01	-0.03	-0.03	0.1	0.62	0.12	-0.4	0.56	0.102	-0.03	-0.09	0.11	0.02	0.23	0.59	0.14	0.45	0.1	-0.24	-0.35	0.42	0.64	-0.11	0.41	-0.67	0.19	-0.9	0.2	-0.35	0.25	-0.46	0.05	0.37
23	TRIM25	7706	0.492	-0.02	-0.38	-0.31	0.23	0.1	0.51	0.32	0	-0.25	0	0.19	0.03	0.23	-0.01	-0.04	-0.02	-0.02	0.07	0.13	0.03	0.25	-0.03	0.01	0.18	0.04	-0.09	0.1	-0.04	0.21	0.06	0	-0.41	-0.46	0.29	-0.04	0.32	0.37	0.01	0.01	-0.23	0.17	0.42	0.01	0.28	-0.56	0.64
231	YWHAB	7529	-0.05	0.32	0.18	0.32	0.29	0.54	0.19	-0.104	0.22	0.49	0.09	0.63	-0.11	-0.02	0.1	0.64	0.48	0.13	0.59	0.11	0.05	0.57	-0.02	-0.63	0.2	0.16	0.44	0.45	-0.05	0.13	0.56	0.42	0.75	0.51	0.18	0.29	0.27	0.15	0	0.54	-0.104	0.23	-0.22	0.29	0.42	0.47	0.37
239	IRF2	3660	-0.38	0.07	-0.36	-0.35	-0.25	-0.38	-0.1	-0.46	-1.31	-0.98	-0.66	0.03	0.18	-0.63	0.07	-0.54	0.07	0.08	0.11	0.1	-0.01	0.35	-0.41	0.09	-0.69	-0.3	-0.5	-0.16	-0.51	0.19	-0.64	-0.74	-0.23	-0.35	-0.27	-0.17	-0.33	-0.29	0.12	-0.31	-0.2	-0.15	-0.48	-0.09	-0.14	-0.52	-1.11
247	MEN1	4221	-0.03	0.23	-0.02	-0.017	0.22	1.67	0.19	-0.52	-0.01	-0.23	-0.06	-0.09	0.29	0	-0.09	0.38	0.15	-0.06	0.04	0.24	0.14	0.13	0.25	-0.017	0.24	-0.53	-0.02	-0.38	-0.32	-0.22	-0.017	-0.18	0.1	-0.15	0.02	0.04	0.03	0.01	-0.017	0	-0.017	-0.017	-0.017	0.01	-0.35	0.33	0.39
255	RARB	5915	-0.24	0.208	-0.03	0.208	-0.17	0.15	0.208	-0.3	0.07	-0.25	-0.09	0.208	-0.22	-0.05	-0.07	-0.61	-0.19	-0.14	-0.11	-0.07	0.2	-0.18	-0.07	-0.11	-0.07	0.14	-0.08	-0.01	-0.05	0.1	-0.2	-0.31	-0.44	-0.44	-0.02	0.09	-0.01	0.04	-0.04	0.208	-0.29	-0.04	-0.39	-0.17	-0.12	-0.23	-0.3
257	PKD2	5311	-0.01	-0.04	-0.57	-0.28	-0.65	-0.31	0.02	-0.51	-0.44	-0.44	-0.04	-0.16	-0.17	-0.03	-0.02	-0.04	-0.05	0.07	-0.21	-0.11	-0.18	0.16	-0.47	-0.04	-0.58	-0.38	-0.42	-0.14	-0.45	-0.04	-0.74	-0.72	-0.26	-0.38	-0.24	0.31	-0.27	-0.14	-0.07	-0.08	-0.23	-0.14	-0.46	-0.14	-0.12	-0.73	-0.27
265	GRK4	2868	0.05	0.06	-0.35	-0.21	0.07	-0.17	0.01	0.18	0.09	-0.3	0.05	-0.04	0.3	0.06	0.12	0.12	0.19	0.01	0.3	0.2	0.16	0.42	-0.3	0.11	0.23	-0.45	-0.37	0	-0.33	-0.21	-0.36	-0.15	-0.37	-0.45	-0.18	-0.45	0.05	-0.09	0.06	0.28	0.89	-0.07	-0.35	0.01	-0.02	-0.4	-0.08
267	PDGFRA	5156	0.179	0	0.179	0.179	-0.55	-0.11	-0.07	0.52	1.79	-0.4	-0.07	-0.12	-0.17	-0.09	-0.01	-0.2	-0.16	0.05	-0.17	-0.09	-0.22	-0.05	0.179	0.179	-0.65	-0.29	-0.55	-0.16	-0.45	-0.08	-0.7	-0.25	-0.46	-0.38	-0.15	0.05	-0.15	-0.11	0.179	-0.06	-0.1	0.179	-0.57	-0.15	-0.19	-0.62	-0.23
269	THPO	7066	0.05	0.1	0.02	-0.4	-0.47	0.11	-0.02	-0.52	0.01	-0.22	0.01	-0.06	0.08	0.04	0.06	0.05	0.11	0.04	0.04	0.02	0.01	0.02	0.02	0.07	0.17	0.14	0.03	-0.04	0.24	0.18	0.23	0.1	0.15	0.17	0.44	0.32	0	0.41	0.13	0.35	0.48	0.28	0.18	0.06	0.19	-0.04	0.38
279	ANAPC10	10393	-0.034	-0.02	0.27	-0.08	-0.2	-0.26	-0.02	0.13	0.03	0.09	-0.12	0.19	-0.24	0.04	-0.1	0.28	-0.16	0.06	-0.14	-0.06	-0.58	-0.2	-0.25	-0.12	0	0.04	0.22	0.09	-0.28	0.12	0.04	-0.36	0.51	0.44	-0.03	-0.3	-0.11	0	-0.03	0.07	-0.23	-0.11	-0.49	-0.1	0.28	-0.16	-0.23
285	RHOG	391	0.21	0.12	-0.22	-0.29	-0.47	0.48	-0.05	-0.12	-0.43	-0.18	-0.06	0	0.07	0.11	0.11	0.28	0.06	0.07	0.13	0.21	0.1	0.03	-0.56	0.11	0.19	-0.92	0.03	-0.06	0.59	0.2	-0.08	-0.3	-0.16	-0.31	-0.137	0.23	-0.14	0.19	0.23	-0.11	-0.18	0.06	0.06	-0.1	-0.01	-0.49	0.33
29	PIK3CD	5293	-0.35	-0.27	0.17	0.26	-0.41	0.3	0.02	0.44	0.08	0.41	0.34	0	0.39	0.05	0.1	0.06	0.09	0.03	0.33	0.21	0.45	0.1	0.35	0.04	-0.5	-0.28	0.32	-0.02	0.78	-0.22	0.59	0.07	0.18	0.09	-0.21	-0.18	0.04	-0.17	0.09	0.22	-0.12	-0.11	0.17	0.11	1.02	0.17	-0.14
291	TEC	7006	-0.13	0.05	-0.52	-0.31	-0.53	-0.27	-0.07	-0.5	-0.09	-0.48	-0.07	-0.12	-0.2	0.02	0.1	-0.03	-0.07	-0.04	0.01	-0.09	-0.01	0.18	-0.64	-0.04	-0.65	-0.78	-0.57	-0.16	-0.5	-0.26	-0.79	-0.39	-0.39	-0.35	-0.29	0.09	-0.28	-0.27	0.04	0.08	0.54	-0.15	-0.53	-0.13	-0.1	-0.67	-0.29
293	EPHA5	2044	-0.34	0.1	-0.77	-0.23	-0.71	-0.44	-0.01	-0.44	0.79	-0.49	-0.17	0.101	-0.5	0	-0.13	-0.3	-0.42	-0.18	-0.36	-0.47	-0.35	-0.47	-0.81	-0.13	0.101	0.101	-0.43	-0.08	-0.46	0	-0.68	-0.61	-0.48	-0.46	-0.22	0.07	-0.05	-0.18	-0.19	-0.18	-0.37	-0.03	-0.47	-0.21	-0.23	-0.9	-0.37
295	HAS1	3036	0.178	-0.02	-0.55	0.178	-0.58	-0.23	0.03	-0.49	0.84	-0.33	0.01	0.178	-0.12	-0.17	-0.12	-0.07	-0.06	-0.15	-0.28	0.178	-0.16	-0.31	0.178	-0.07	0.178	-0.17	-0.42	0.178	-0.19	0.178	-0.34	-0.36	-0.3	-0.35	-0.11	0.18	0.178	0.03	-0.06	0.178	-0.16	0.04	-0.35	-0.16	-0.1	-0.63	-0.2
297	AFF1	4299	-0.25	-0.09	-0.55	-0.29	-0.51	-0.38	-0.1	-0.54	0	-0.41	-0.12	-0.16	-0.27	-0.22	-0.01	-0.13	-0.14	0.06	-0.08	-0.02	-0.12	0.08	-0.7	-0.11	-0.69	-0.35	-0.57	-0.29	-0.46	-0.29	-0.81	-0.78	-0.39	-0.4	-0.4	-0.23	-0.15	-0.43	-0.14	-0.12	-0.26	-0.27	-0.41	-0.22	-0.24	-0.74	-0.38
299	FGFR3	2261	-0.01	0.032	-0.23	-0.2	0.03	-0.13	0.07	0.19	0.04	-0.24	0.1	-0.06	0.19	0.02	0.05	0.08	0.1	-0.06	0.24	0.11	0.18	0.35	-0.23	0.07	0.21	-0.35	-0.27	0.02	-0.23	-0.12	-0.31	-0.11	-0.23	-0.41	-0.14	-0.35	0.06	-0.07	0.05	0.24	0.73	-0.1	-0.3	0.04	-0.04	-0.25	-0.13
303	PITX2	5308	-0.2	-0.09	-0.67	-0.03	-0.5	-0.27	0	-0.55	-0.45	-0.38	-0.06	-0.15	-0.22	-0.13	0.01	-0.07	-0.14	0.06	-0.34	-0.21	-0.22	-0.09	-0.71	-0.05	-0.56	-0.21	-0.61	-0.17	-0.44	-0.3	0.138	-0.68	-0.62	-0.5	-0.23	-0.15	-0.14	-0.25	-0.1	-0.07	-0.2	-0.06	-0.48	-0.16	-0.11	-0.7	-0.23
31	PRKAG1	5571	0.51	-0.27	-0.19	0.028	0.53	-0.13	-0.12	-0.16	-0.4	-0.25	-0.08	0.1	0.43	0.028	0.13	0.16	0.28	0.01	0.05	0.028	0.43	0.028	0.26	0.15	0.32	0.18	0.03	0	-0.35	-0.13	-0.05	0.11	-0.3	-0.46	0.028	0.26	0.028	0.028	0.71	0.028	0.46	0.43	0.028	0.16	-0.08	0.36	-0.09
317	ABR	29	0.01	0.09	0.4	0.19	-0.39	0.26	0.55	-0.26	0.06	-0.12	0.12	-0.05	0.41	0.01	-0.7	-0.18	0.37	-0.1	0.2	-0.17	-0.34	-0.2	-0.3	0.11	0.12	0.36	0.59	-0.21	0.17	0.01	0.16	0.19	0.36	0.32	0.46	0.27	-0.13	0.42	0.09	-0.08	0.02	0.33	-0.25	0.22	-0.35	-0.18	0
319	SUMO3	6612	0.25	0.15	0.16	-0.04	0.06	-0.1	0.124	0.07	-0.35	0.5	0.05	-0.38	0.3	0.13	0.09	-0.32	0.11	-0.13	0.3	-0.12	0.4	0.08	0.124	0.07	0.24	0.124	-0.06	0.02	0.06	0.124	-0.1	-0.18	0.29	0.07	-0.19	-0.16	-0.09	-0.19	0.18	-0.11	-0.11	0.124	0.14	-0.13	0.63	0.59	-0.05
321	RET	5979	0.04	-0.02	-0.51	0.04	0.26	-0.35	-0.48	-0.23	0.06	-0.38	0.88	-0.12	0.02	-0.05	-0.01	-0.01	0.07	0.06	-0.06	0.06	0.32	0.01	-0.47	0.01	-0.15	-0.18	-0.08	-0.06	-0.39	-0.04	-0.65	-0.67	-0.5	-0.46	0.19	0.26	0.04	0.16	0.05	0.12	0.16	0.3	0.17	0.13	0	0.31	-0.17
333	HTR2A	3356	0.91	-0.32	-0.62	-0.002	-0.74	-0.36	0.08	-0.18	-0.42	-1.06	-0.12	1.14	0.07	-0.06	0	0.25	-0.18	0.06	-0.08	0.29	-0.64	-0.25	-0.7	-0.01	-0.08	-0.33	-0.15	-0.45	-0.49	0.12	-0.05	-0.75	-0.34	-0.38	-0.002	-0.24	-0.1	-0.19	0.06	-0.002	-0.18	-0.13	-1.39	-0.05	-0.66	-0.72	-0.24
335	LCK	3932	0.218	-0.3	0.17	0.19	-0.44	0.26	0.04	0.42	0.03	0.36	0.44	-0.05	0.11	0.02	0.04	-0.04	0	-0.03	0.17	0.14	0.48	0.1	0.26	-0.11	-0.07	-0.35	0.31	-0.04	0.23	-0.28	0.49	0.05	-0.23	-0.37	-0.22	-0.23	-0.04	-0.14	-0.04	-0.14	-0.16	-0.2	0.04	0.06	-0.05	0.09	-0.15
341	REL	5966	0.04	-0.02	-0.04	-0.33	-0.61	0.09	-0.09	-0.49	0.04	-0.26	0	-0.08	0.03	0	0.05	0	-0.02	0.14	0.01	0.12	0.09	0.02	0.05	0.03	0.17	-0.03	0	-0.02	0.2	0.14	0.16	0.04	0.06	0.02	0.41	0.32	-0.04	0.39	0.1	0.46	0.41	0.15	0.12	-0.01	-0.14	-0.59	0.31
345	PTPRM	5797	0.31	0.33	-0.09	0.03	-0.63	0.48	-0.16	-0.59	-0.01	-0.41	0.42	-0.67	-0.14	-0.03	-0.04	0.28	-0.99	0.12	-0.04	0.48	0.23	-0.4	0.28	-0.09	-0.31	-0.29	-0.05	-0.19	-0.35	0.143	-0.16	-0.39	-0.48	-0.44	0.143	-0.25	-0.05	-0.22	-0.07	0.143	-0.25	-0.25	0.12	-0.17	0.45	-0.49	0.31
349	TH	7054	0.025	0.04	-0.03	-0.3	-0.34	0.19	0.06	-0.08	0.025	-0.15	0.025	-0.12	0.56	-0.06	-0.09	0.45	0.24	-0.24	-0.12	0.1	-0.13	0.03	-0.14	-0.02	0.15	-0.02	-0.14	-0.03	0.3	0.14	0.03	0.025	-0.41	-0.39	0.06	0.01	-0.14	0	0.06	-0.04	0.1	0.03	0.04	0.06	-0.33	-0.02	0.35
355	GADD45A	1647	0.156	-0.35	0	0.31	-0.6	0.29	0.07	0.37	0.07	0.34	0.41	-0.04	-0.26	0	0	-0.17	-0.13	0.05	-0.28	-0.04	0.06	-0.13	-0.56	-0.07	-0.2	-0.41	0.3	-0.14	0.2	-0.15	0.03	-0.03	-0.28	-0.4	-0.17	0.28	0.06	-0.27	-0.07	-0.1	-0.19	0.11	0.04	-0.01	-0.07	0.24	-0.2
357	RPS6KB1	6198	2.04	0.02	-0.47	-0.28	0.2	0.05	0.65	0.36	0.05	-0.3	0.02	0.18	-0.21	0.25	0.07	-0.2	-0.15	0.01	0.12	-0.05	-0.01	0.14	-0.1	-0.06	0.03	-0.29	0	0.04	-0.2	0.76	-0.1	0	-0.19	-0.29	0.29	0.07	0.25	0.28	-0.16	-0.16	-0.1	0.06	0.53	-0.07	-0.05	-0.44	-0.19
359	REV3L	5980	-0.48	-0.3	-0.51	0.21	-0.61	-0.05	-0.07	-0.2	0.07	-0.27	-0.09	-0.48	-0.16	0.02	0.07	-0.58	-0.03	0.04	0.04	0.05	-0.02	0.02	-0.65	0.174	-0.19	-0.5	-0.51	-0.31	-0.18	-0.15	-0.72	-0.3	-0.23	-0.44	-0.19	0.23	-0.08	-0.11	-0.02	0.174	-0.46	-0.18	-0.43	-0.07	-0.09	-0.68	-0.26
363	ABCB1	5243	0.25	-0.01	-0.13	-0.1	0.06	0.07	0.59	-1.07	0.1	0.23	-0.08	-0.04	-0.06	-0.09	0.03	0.1	-0.27	-0.12	-0.26	-0.16	0.19	0.1	-0.05	0.14	-0.26	0.66	0.27	-0.06	0.21	0.4	-0.06	-0.04	0.1	0.12	0.012	0.59	0.24	-0.02	-0.13	0.012	-1.04	0.17	0.12	0.02	-0.14	0.55	-0.27
365	RAB31	11031	0.35	0.36	-0.05	0.04	-0.52	0.58	-0.05	-0.43	-0.02	-0.37	0.43	-0.42	-0.09	0.03	0.04	0.33	-0.94	0.07	-0.05	0.8	0.54	-0.4	0.32	0	-0.1	-0.29	0	-0.12	-0.11	0.2	-0.14	-0.33	-0.49	-0.44	-0.23	-0.16	0.05	-0.18	0.1	-0.25	-0.12	-0.14	0.04	-0.12	0.69	-0.42	0.36
367	HRAS	3265	-0.17	0.2	0.01	-0.28	-0.67	0.65	-0.04	-0.09	-0.44	0.21	0.03	0.04	0.7	0.08	0.06	0.64	0.44	-0.06	0.27	0.4	0.2	0.26	-0.26	0.19	0.31	-0.44	-0.47	0.05	0.34	0.26	0.29	-0.1	-0.62	-0.73	0.33	0.26	-0.15	0.31	0.24	-0.09	-0.04	0.04	0.33	0.05	-0.44	-0.21	0.45
371	JUN	3725	-0.42	-0.33	0.15	0.4	-0.59	0.42	0.04	0.42	0.1	0.48	0.57	0.01	0.01	0.05	0.08	0.06	0.05	0.1	0	0.09	0.03	0.03	0.25	0.01	-0.06	-0.2	0.47	-0.03	0.31	-0.24	0.57	0.1	-0.35	-0.43	-0.29	0.33	0.06	-0.27	0.07	-0.11	-0.14	-0.2	0.14	0.07	0.01	0.44	-0.14
373	MDM2	4193	0.39	-0.31	-0.37	-0.02	0.24	-0.24	-0.09	-0.13	-0.48	-0.39	-0.04	-0.04	-0.13	-0.01	0.05	-0.04	-0.03	0.03	0.03	0.03	-0.02	-0.08	-0.01	0.02	0.16	-0.08	-0.02	-0.27	-0.44	-0.14	0.26	-0.01	-0.24	-0.39	0.11	-0.14	-0.03	0.09	0.43	0.04	0.32	0.16	-0.51	-0.02	-0.012	-0.01	-0.24
375	FOXO1	2308	0.184	-0.45	-0.5	0.01	-0.62	-0.36	-0.09	-0.2	-0.5	-1.02	-0.15	1.1	0.3	-0.01	-0.05	0.39	0	0.12	-0.03	0.41	-0.63	-0.01	-0.61	-0.08	-0.1	-0.35	-0.23	-0.53	-0.53	0.12	-0.02	-0.8	-0.5	-0.49	-0.28	-0.27	-0.07	-0.28	0.04	-0.12	-0.24	-0.19	-0.45	-0.02	-0.72	-0.6	-0.21
381	RND3	390	-0.22	0.03	-0.3	-0.23	-0.68	-0.39	-0.04	0.01	-0.1	-0.32	-0.08	-0.08	-0.26	-0.05	-0.01	-0.11	-0.23	-0.09	-0.38	-0.33	0.34	-0.43	-0.14	-0.07	-0.03	-0.02	-0.02	-0.09	-0.44	-0.19	-0.23	0.01	0.19	0.11	-0.1	-0.13	-0.04	-0.03	-0.08	-0.06	-0.03	0.05	-0.03	-0.13	-0.13	-0.2	0.14
383	BNC1	646	0.28	-0.34	-0.55	-0.44	-0.2	-0.11	-0.11	0.06	0.01	-0.42	0.43	0.11	-0.1	-0.05	-0.02	0.31	-0.11	0.15	-0.1	-0.1	0.01	-0.09	-0.63	-0.08	-0.21	0.25	0.53	-0.11	0.02	0.1	0.35	-0.2	-0.11	0	0.31	0.83	-0.19	0.3	0.53	0.15	0.32	0.18	-0.35	0	-0.65	-0.6	0.21
39	PRKCH	5583	0.48	0.09	-0.35	0.18	0.41	-0.12	-0.5	-0.15	-0.43	0.11	0.01	-0.07	-0.02	0.03	-0.05	-0.55	0.13	0.12	0.18	-0.44	-0.57	0.13	-0.56	0.07	-0.11	0.09	-0.49	0.18	-0.38	0.06	-0.11	0.13	-0.41	-0.52	0.18	0.02	0.73	0.17	-0.8	-0.05	0.6	0.21	-0.43	0.08	0.37	0.05	0.78
393	TCL1A	8115	0.13	0.06	-0.33	-0.28	0.33	0.1	0.61	-0.07	0.13	-0.19	0.02	0.27	0.15	0.08	0.07	-0.01	0.08	0.02	0.12	0.22	0.56	0.42	0.04	0.03	0.28	0.07	0.01	-0.25	0	-0.08	0.09	0.09	-0.35	-0.44	0.48	0.07	0	0.5	0.04	0.06	0	0.2	-0.37	0.1	0.37	-0.34	-0.13
395	IFNAR1	3454	-0.38	0.05	-0.13	-0.03	-0.01	-0.27	0.36	-0.16	-0.43	0.49	-0.06	0.36	0.17	0.06	0.04	-0.53	-0.69	0.12	0.2	-0.03	0.5	0.05	0.3	0.02	0.15	-0.14	0.01	-0.08	-0.15	-0.07	-0.38	-0.35	0.23	-0.05	-0.26	-0.19	-0.25	-0.22	0.02	-0.21	-0.12	-0.17	0.08	-0.33	0.57	0.32	-0.19
399	CEBPB	1051	0.26	0.38	0.28	0.32	0.37	0.28	-0.04	0.37	0.01	0.5	-0.06	0.54	0.34	-0.082	0.1	0.67	0.63	0.02	0.71	-0.082	0.1	0.5	-0.02	-0.45	0.19	0.24	0.25	0.29	0.72	-0.05	0.59	0.2	0.63	0.43	0.17	0.31	0.41	0.19	0.12	-0.082	0.62	0.28	0.08	0.39	0.95	-0.082	0.32
401	EVI1	2122	-0.08	-0.16	0.16	-0.13	0.12	-0.37	0.06	0.77	-0.04	0.29	0.41	0.2	-0.11	-0.021	-0.52	0.26	-0.13	-0.021	-0.36	-0.27	-0.27	-0.63	0.5	-0.03	0	-0.06	0.15	-0.021	0.27	-0.02	-0.13	0.1	0.38	0.44	-0.22	-0.41	0.21	-0.22	-0.74	-0.12	0.34	-0.06	-0.021	-0.02	0.56	0.58	0.53
405	HSPG2	3339	1.38	0.36	0.38	0.31	0.39	0.46	-0.07	0.3	0.03	0.59	-0.05	0.52	0.49	0.02	-0.06	0.88	0.84	0.01	0.65	0.23	0.11	0.76	0.14	-0.118	0.32	0.37	0.36	0.38	0.06	0	-0.118	0.4	0.66	0.4	0.18	0.25	-0.118	0.21	-0.118	0.73	0.65	-0.118	-0.39	0.31	0.31	0.61	0.45
407	CCNB1	891	0.07	0.08	-0.47	0.07	-0.07	-0.26	0.29	-0.18	-0.09	-0.12	-0.05	0.03	-0.13	0.03	0.04	-0.15	-0.24	-0.2	0.08	-0.18	0.124	-0.18	0.34	0.07	-0.2	-0.66	-0.02	0.124	0.124	0.06	-0.17	-0.26	0.04	-0.12	-0.06	-0.09	-0.16	0.02	0.08	-0.13	-0.34	0.12	0.01	-0.09	-0.13	-0.56	-0.33
409	MLL	4297	0.33	0.05	0.16	-0.07	-0.37	0.1	0.24	-0.03	0.02	-0.02	-0.06	-0.11	0.1	-0.01	0	0.057	0.02	-0.07	0.17	0.38	0.11	0.08	-0.03	0.05	-0.46	-0.14	-0.03	0.07	0.12	-0.05	0	0.06	0.11	0.01	-0.08	-0.17	-0.02	-0.1	0.04	-0.15	-0.07	-0.09	-0.46	0.09	-0.39	0.46	0.08
419	CTNND1	1500	0.14	0.33	0.11	0.23	0.45	0.3	-0.02	0.4	0.04	0.47	-0.14	0.57	0.03	0.01	0.08	0.6	0.48	-0.04	0.79	0.06	0.12	0.5	0.04	-0.6	0.16	-0.06	0.33	0.31	1.33	0	0.47	0.23	0.77	0.5	0.03	0.26	0.26	0.15	0.03	0.46	0.62	0.11	0.01	0.32	0.97	0.43	0.23
429	BLM	641	0.22	-0.2	-0.46	-0.32	-0.06	-0.01	0.02	0.15	0.11	-0.41	0.53	0.28	0.03	0.03	0.12	0.3	0	0.01	0.21	0.13	0.13	-0.01	0.4	0.05	-0.16	0.2	0.75	-0.01	0.52	0.09	0.2	-0.18	0.29	0.15	0.35	0.87	-0.16	0.4	0.5	-0.01	0.15	0.21	-0.43	0	-0.57	-0.52	0.21
439	CEBPZ	10153	0.09	0.12	-0.2	-0.36	-0.7	0.13	-0.04	-0.48	-0.03	-0.27	-0.1	-0.09	-0.3	0.07	0.11	-0.14	-0.12	0.01	0	0.03	-0.03	-0.3	-0.1	0.04	0.02	-0.16	-0.02	-0.08	0.13	0.1	-0.05	-0.06	0.29	0.13	0.29	0.26	-0.03	0.2	-0.02	0.14	0.32	0.09	0.03	-0.08	-0.07	-0.24	0.22
441	SLC24A3	57419	0.32	0.05	0.2	-0.02	0.03	0.36	-0.12	0.37	-0.03	0.44	-0.11	0.6	0.03	-0.1	0	0	0.01	0.1	0.44	-0.07	-0.7	0.44	-0.17	-0.04	0.16	0.2	0.22	0.22	0.42	0	0.48	0.03	-0.09	0.14	0.39	0.65	-0.29	0.43	-0.03	0.33	-0.22	0.19	-0.5	0.16	0.33	-0.54	0.29
443	ZNF217	7764	0.68	0.27	0.08	0.27	0.2	0.33	0.06	0.43	0.04	0.35	-0.1	0.5	-0.14	-0.02	0.07	0.51	0.34	0.02	0.65	0.09	-0.01	0.45	-0.1	0.56	0.11	0.01	0.57	0.27	-0.14	0	0.34	0.22	0.48	0.37	0.09	0.34	0.24	0.13	-0.12	0.51	0.6	0.1	0.1	0.29	0.54	0.37	0.25
447	MRE11A	4361	-0.41	0.15	-0.05	-0.06	0.22	0.1	-0.07	-0.55	-0.18	-0.22	-0.19	-0.1	-0.06	-0.08	0.01	0.2	-0.12	0.03	-0.16	-0.01	-0.16	-0.18	-0.11	-0.04	0.05	-0.8	-0.06	0.138	-0.48	-0.19	0.08	-0.23	0.02	0.05	-0.23	0.138	-0.2	-0.23	0.02	-0.18	0.33	-0.09	0.08	-0.02	-0.63	0.5	0.25
45	RUNX1T1	862	-0.05	-0.01	0.25	0.01	0.05	-0.22	0.01	0.4	-0.43	-0.08	-0.05	-0.09	-0.16	-0.05	-0.15	0.06	0.17	-0.11	-0.21	-0.47	-0.26	-0.29	-0.33	-0.05	0	0.08	-0.39	-0.02	-0.05	-0.05	-0.13	-0.06	-0.2	-0.09	-0.13	0.33	-0.04	-0.18	-0.01	0.04	0.43	0.06	-0.45	-0.04	-0.33	0.26	0.39
453	SPO11	23626	2.68	0.39	0.17	0.23	0.4	0.41	-0.08	0.22	0.3	0.43	0	0.65	0.2	0.03	0.05	0.74	0.62	0.1	0.67	0.19	0.07	0.6	0.04	0.76	0.11	0.21	0.55	0.32	0.87	-0.02	0.49	0.22	0.43	0.38	0.13	0.66	0.36	0.11	0.11	0.014	0.71	0.29	0.11	0.34	1.17	0.58	0.25
461	PPP2R1B	5519	-0.39	0.27	-0.16	-0.13	0.35	0.16	-0.02	-0.45	-0.11	-0.26	-0.15	-0.02	-0.12	0.13	0.08	0.26	-0.08	0.01	0.05	0.01	-0.04	-0.17	0.28	0.001	0.02	-0.9	-0.02	-0.66	-0.62	-0.19	-0.72	-0.31	0.26	-0.04	0.001	0.26	-0.29	-0.23	0.02	-0.25	0.31	-0.14	0.04	-0.02	-0.64	-0.11	0.001
467	NF2	4771	0.08	-0.35	0.38	0.07	-0.49	-0.21	0.21	-0.07	-0.33	-0.08	0.08	-0.12	0.43	0.02	0.02	0.54	0.25	0.03	0.22	0.28	-0.34	0.19	0.12	0.11	-0.48	0.11	0.04	-0.67	0.64	0.25	0.42	0.21	-0.37	-0.47	-0.16	-0.05	-0.23	-0.16	-0.7	-0.15	0.22	-0.15	-0.34	0.16	0.61	0.33	0.34
483	SMAD3	4088	0.24	-0.37	-0.34	-0.31	-0.02	-0.07	-0.04	0.07	0	-0.31	0.45	0.21	0.28	0.04	0.01	0.4	0.05	0.08	0.08	0.14	0.11	0.09	0.61	-0.06	-0.09	0.48	0.32	-0.06	-0.2	-0.1	-0.123	-0.1	-0.02	-0.04	-0.123	0.73	-0.18	0.49	0.44	0.17	0.52	0.2	-0.41	0.07	-0.09	-0.4	0.28
485	TGFBR3	7049	-0.41	0.72	0.16	0.42	-0.55	0.21	-0.07	0.37	-0.02	0.44	0.41	-0.54	-0.05	0.04	0.09	-0.04	0.02	0.11	0.08	-0.09	0.06	-0.01	-0.53	-0.04	-0.2	-0.22	0.4	-0.06	0.29	-0.28	0.28	-0.79	-0.26	-0.38	0.292	0.26	0.24	-0.17	0.03	0.292	-0.15	-0.16	0.13	0.12	-0.05	0.4	-0.19
487	MYB	4602	-0.28	-0.18	-0.49	0.28	-0.55	-0.35	-0.05	-0.19	0.07	-0.27	-0.09	2.6	-0.09	0	0.05	-0.49	-0.01	0.05	0.51	0.19	0.19	0.3	-0.56	0.09	-0.14	-0.41	-0.46	-0.28	-0.11	-0.28	-0.7	-0.26	-0.32	-0.4	-0.22	0.28	-0.15	-0.2	0.09	0.07	-0.53	-0.15	-0.48	-0.05	-0.09	-0.61	-0.23
489	GRM3	2913	0.15	0.03	-0.22	0.01	0	0.09	0.52	-1.15	0.11	0.24	-0.21	-0.15	0.02	-0.03	-0.06	0.13	-0.19	0.02	-0.33	-0.25	0.27	-0.04	0.09	0.22	-0.21	0.75	0.22	-0.04	0.19	0.45	-0.11	0.01	-0.09	0.02	0.01	0.59	0.3	-0.06	-0.01	0.06	-1.06	0.23	0.11	-0.01	-0.19	0.5	-0.31
49	CSF1	1435	0.51	0.95	-0.063	0.38	-0.54	0.41	0.09	0.39	0.14	0.47	0.57	-0.54	0.2	0.08	0.11	0.06	0.07	0.05	0.02	0.18	0.49	0.09	-0.6	0.07	-0.01	-0.13	0.39	1.09	0.89	-0.25	0.4	0.15	-0.063	-0.063	-0.19	0.32	0.38	-0.17	0.13	0.28	0	-0.1	0.33	0.19	0.04	-0.38	-0.09
491	RHOA	387	-0.28	0.16	0.16	0.05	-0.44	0.28	-0.04	0.29	0.44	-0.14	-0.02	-0.47	0.49	0.07	0.1	-0.32	0.14	0.04	0.34	0.27	-0.24	0.13	0.17	0.09	0.18	0	0.07	0.12	0.04	0.18	0.11	-0.18	-0.04	-0.17	-0.17	-0.09	0.06	-0.14	0.12	-0.17	-0.01	-0.06	-0.32	-0.01	0.01	-0.36	-0.12
497	BCAS1	8537	3.37	0.28	0.01	0.35	0.28	0.4	0.09	0.42	0.14	0.4	-0.08	0.55	-0.13	-0.04	0.09	0.65	0.49	0.08	0.6	0.13	-0.01	0.53	-0.06	0.71	0.21	0.11	0.71	0.35	0.54	0.01	0.37	0.32	0.52	0.35	0.23	0.71	0.34	0.21	-0.05	0.6	0.61	0.18	0.13	0.32	0.56	0.4	0.29
499	AURKA	6790	0.34	0.24	0.02	0.23	0.3	0.29	0.12	0.33	0.41	0.35	-0.07	0.41	-0.14	-0.02	0.01	0.41	0.23	0.03	0.61	0.02	0.13	0.41	0	0.53	0.13	0.17	0.59	0.32	0.74	0.07	0.47	0.37	0.54	0.39	0.06	0.56	0.16	0.13	-0.03	0.44	0.64	0.16	0.16	0.32	0.53	0.23	0.29
507	KISS1	3814	0.88	0.13	-0.06	0.31	0.34	0.27	0.04	0.77	0.08	0.43	0.42	0.27	0.33	0.05	0.05	0.16	0.25	0.79	0.01	0.18	0.38	0	0.37	0.48	-0.06	0.61	0.01	0.03	0.07	0.72	0.23	0.13	-0.45	-0.46	0.25	1.01	0.48	0.26	0.15	0.15	0.47	0.65	0.22	0.36	0.04	0.62	0.43
51	TACR1	6869	0.05	-0.07	0.01	-0.37	-0.66	0.09	-0.04	-0.59	-0.03	-0.22	-0.07	-0.09	-0.09	-0.09	-0.01	-0.03	0.04	0.1	-0.07	-0.01	-0.13	-0.1	-0.12	0	0.24	0.19	0.07	-0.009	0.31	0.15	0.13	0.07	0.12	0.09	0.34	0.23	-0.03	0.33	0.07	0.23	0.35	0.31	0.1	0.04	-0.08	-0.07	0.34
515	PFTK1	5218	0.24	-0.04	-0.07	-0.1	-0.67	0.11	0.55	-1	0.09	0.3	0.12	-0.15	-0.14	0.02	-0.09	0.12	-0.32	0.03	0.12	-0.24	0.11	0.16	0.02	0.19	-0.31	0.68	0.14	-0.11	0.17	0.42	-0.11	-0.03	0.05	0.1	-0.03	0.66	0.34	-0.05	-0.09	0.08	0.76	0.11	-0.05	-0.03	-0.12	0.49	-0.33
521	MS4A2	2206	-0.4	-0.012	-0.17	-0.14	0.14	0.08	-0.48	-0.46	-0.16	0.04	-0.2	-0.2	-0.34	-0.012	0.03	0.15	-0.26	-0.13	-0.16	-0.1	-0.13	-0.31	-0.68	-0.05	-0.06	-0.65	-0.06	-0.38	-0.4	-0.012	-0.3	-0.27	0.03	0.1	0	-0.25	-0.04	0.02	-0.12	-0.06	0.21	-0.02	0.16	-0.09	-0.15	-0.26	0.15
527	LAMC2	3918	0.61	0.07	-0.35	0.35	0.38	0.15	0.01	0.81	0.1	0.39	0.4	0.24	-0.03	0	0.06	-0.1	-0.06	0.94	-0.02	-0.02	0.25	-0.11	0.35	0.033	-0.16	0.33	-0.01	-0.08	-0.07	-0.03	0.13	-0.02	-0.45	-0.44	0.12	0.26	0	0.11	0.033	-0.01	0.4	0.033	0.07	0.33	0	0.74	0.34
53	PSME1	5720	-0.33	0.06	-0.21	0.22	-0.46	-0.19	-0.53	-0.17	-0.38	0.12	0.05	-0.07	0.49	0.05	0.01	-0.32	0.24	0.068	0.15	-0.16	-0.29	0.24	-0.38	0.12	0.01	0.3	-0.46	0.3	-0.28	0.08	0.04	0.17	-0.37	-0.5	0.28	-0.03	0.63	0.27	-0.66	0.35	0.53	0.29	-0.32	0.18	0.43	-0.56	0.84
535	MMP1	4312	-0.48	-0.116	-0.17	0	0.15	3.02	0.03	-0.58	-0.14	0.07	-0.26	-0.08	-0.21	-0.04	0.02	0.28	-0.1	0.07	-0.13	-0.04	-0.21	-0.1	-0.1	-0.01	0.09	-0.93	-0.03	-0.73	-0.53	-0.27	-0.84	-0.31	0.12	0.01	-0.19	1.79	-0.18	-0.16	0.05	-0.24	0.26	-0.08	0.01	0.01	-0.62	0.47	0.26
547	FOSB	2354	0.17	0.1	0.11	0.07	-0.55	0.01	0.38	0.56	0.72	0.18	0.13	-0.04	0.48	0.03	0.02	0.45	0.21	-0.08	0.14	0.64	0.28	0.17	-0.47	0.14	0.05	-0.14	0.02	-0.11	0.46	0	0.05	0.21	-0.3	-0.42	0.48	0.34	0.07	0.44	0.11	-0.1	0.01	-0.07	-0.34	0.22	0.04	0.61	0.34
549	ZMYND8	23613	3.51	0.39	0.24	0.4	0.44	0.47	0.09	0.53	0.14	0.63	0.09	0.76	0.27	0.12	0.36	0.75	0.64	0.16	0.79	0.17	0.25	0.61	0.25	-0.76	0.26	0.13	0.47	0.46	0	0.08	0.71	0.44	0.74	0.51	0.28	1.06	0.42	0.33	0.03	0.79	0.74	0.26	-0.32	0.41	0.35	0.59	0.4
551	PML	5371	0.2	-0.22	-0.2	-0.27	-0.1	-0.08	-0.03	0.13	0.08	-0.3	0.49	0.36	0.41	-0.07	-0.09	0.53	0.22	-0.02	0.04	0.18	0.05	0.09	0.62	0.05	-0.05	0.48	0.58	-0.05	0.14	0.08	0.23	-0.04	-0.01	0.02	-0.19	0.81	-0.13	-0.15	0.51	-0.096	0.61	0.24	-0.3	0.02	-0.55	-0.2	0.3
553	BRCA1	672	0.06	0.06	-0.33	-0.2	0.24	0.24	0.7	-0.03	0.15	-0.2	0.14	0.25	0.07	-0.01	0.07	0.01	0.04	-0.18	0.22	0.15	0.19	0.3	0.04	0.01	0.27	0.06	0.09	0.13	-0.02	0	0.13	0.15	-0.25	-0.37	0.09	0.27	0.06	0.34	0.04	-0.09	-0.09	0.15	0.6	0.11	-0.4	-0.41	0.36
555	NCOA3	8202	3.02	0.33	0.1	0.35	0.35	0.36	0.02	0.41	0.04	0.53	-0.06	0.57	0.14	-0.01	0.02	0.67	0.54	0.1	0.65	0.1	0.06	0.59	-0.04	-0.74	0.17	0.2	0.3	0.36	-0.08	0.03	0.61	0.29	0.55	0.41	0.23	0.31	0.37	0.23	0	0.72	0.71	0.23	0.12	0.39	0.62	0.52	0.35
57	BTK	695	-0.31	-0.04	-0.95	0.259	-0.84	0.5	0.05	-0.04	0.29	-0.33	0.4	0.259	-0.21	0.259	-0.06	-0.07	-0.61	-0.22	0.259	0.259	-0.33	-0.19	0.25	0.04	0.09	0.11	-0.37	0.33	0.1	-0.17	-0.56	0.03	0.259	-0.29	-0.01	-0.24	-0.03	-0.04	-0.07	-0.04	-0.73	0.23	0.27	-0.24	-0.15	0.12	-0.56
581	MSH2	4436	0.2	0.08	0.14	-0.38	-0.48	0.17	-0.08	-0.52	-0.07	-0.23	-0.02	-0.05	0.2	0.05	0.04	0.09	0.18	0	0.02	0.2	0.09	0.14	0.06	0	0.21	0.14	-0.1	0	0.27	0.13	0.27	0.07	0.03	0.08	0.56	0.3	0.09	0.56	0.02	0.51	0.38	0.24	0.14	0.14	-0.06	0.15	0.41
585	SEPT8	23176	0.03	0.03	0.54	0.44	0.14	-0.21	0	0.53	-0.41	-0.25	-0.04	-0.06	-0.1	0.03	-0.02	0.33	0.01	0.26	-0.04	-0.37	0.03	0.11	-0.51	0.04	0.16	0	-0.44	-0.06	-0.08	0.18	0.07	-0.01	0.06	0.07	-0.01	-1.01	0.22	0	0.08	0.01	-0.19	-0.01	-0.42	0.14	-0.03	0.81	0.69
587	BCL6	604	0.09	-0.02	0.27	-0.03	0.41	-0.36	0	0.69	0.33	0.43	0.37	0.25	0.24	0.04	-0.02	0.02	0.04	0.07	-0.03	0.01	-0.17	0.01	0.13	0.03	0.02	0.12	0.23	0.26	0.36	0.06	0.16	0.16	0.37	0.29	-0.25	-0.19	0.47	-0.23	0.04	0.08	0.32	-0.07	0.03	-0.04	0.22	0.01	0.67
59	DIAPH3	81624	0.193	-0.17	-0.67	-0.03	-0.78	-0.38	-0.07	0.09	-0.39	0.11	-0.24	0.85	-0.11	-0.17	-0.05	-0.65	-0.22	-0.05	-0.31	0.15	-0.63	-0.51	-0.67	-0.1	-0.2	-0.42	-0.25	-0.4	-0.6	0.08	-0.26	-0.75	-0.45	-0.42	-0.26	-0.35	-0.11	-0.18	0.05	-0.21	-0.24	-0.03	-1.35	-0.15	-0.73	-0.84	0.15
591	PTPN13	5783	-0.28	-0.1	-0.62	-0.25	-0.75	-0.29	0.05	-0.37	-0.4	-0.48	-0.05	-0.01	-0.36	-0.09	0.04	-0.22	-0.25	0.03	-0.15	-0.13	-0.13	-0.33	-0.48	-0.03	0.143	-0.43	0.143	-0.22	-0.52	-0.06	-0.8	-0.69	-0.29	-0.32	-0.19	0.3	-0.2	-0.17	-0.07	-0.2	-0.17	-0.11	-0.43	-0.22	-0.02	-0.83	-0.28
599	INSR	3643	-0.26	0.04	0.2	-0.02	-0.56	0.05	0.2	-0.15	0.37	0.08	-0.1	-0.09	-0.14	0.07	0.04	-0.47	0.04	0.03	0.15	0.58	0.01	0.04	0	-0.02	-0.16	-0.38	-0.11	0.09	0.03	-0.03	-0.07	0.06	0.03	0.09	-0.25	-0.22	0.01	-0.22	0.07	-0.16	-0.09	-0.17	-0.32	0.07	-0.57	0.49	0.07
603	CDC25A	993	-0.49	0.06	0.1	0.05	-0.31	0.15	0.03	0.02	0.33	-0.25	-0.03	-0.27	0.05	-0.03	0.11	-0.49	-0.11	-0.16	0.23	0.02	0.38	0.06	0.06	-0.05	0.03	-0.17	0.209	0.209	-0.09	0.12	0.209	0.209	-0.2	-0.33	-0.17	-0.18	-0.02	-0.12	-0.17	-0.15	-0.2	0.209	-0.33	-0.09	-0.09	-0.39	-0.18
605	GAB1	2549	0.26	-0.01	-0.63	-0.33	-0.4	-0.47	-0.11	-0.49	-0.01	-0.44	-0.17	-0.07	-0.32	0.02	0.04	-0.14	-0.24	0.03	-0.2	-0.13	-0.07	-0.04	-0.68	-0.13	-0.77	-0.42	-0.58	-0.28	-0.57	-0.25	-0.82	-0.86	-0.29	-0.36	-0.41	-0.18	-0.12	-0.33	-0.14	-0.14	-0.23	-0.22	-0.56	-0.22	-0.17	-0.74	-0.34
609	FANCC	2176	0.1	-0.01	-0.35	0.35	-0.5	-0.11	-0.11	0.08	-0.22	0.51	0.04	-0.15	0.35	-0.07	-0.02	0.12	0.22	0.02	0.03	0	-0.08	0.03	-0.29	0.065	0.04	-0.16	-0.07	-0.31	-0.12	-0.08	-0.55	-0.27	-0.17	-0.47	0.04	-0.24	-0.3	0.06	0.03	0.03	-0.23	0.26	-0.51	0.08	-0.58	-0.47	-0.15
61	ATF4	468	-0.29	-0.3	0.51	0.01	-0.43	-0.18	0.19	-0.09	-0.37	-0.01	0.07	-0.08	0.65	0.06	0.04	-0.26	0.28	0	0.19	0.37	-0.21	0.28	0.18	0.12	-0.42	0.31	0.36	0.56	0.71	0.37	0.43	0.25	0.48	0.39	-0.12	-0.04	-0.22	-0.12	-0.57	-0.13	0.28	-0.07	-0.25	0.22	-0.46	0.44	-0.26
621	EIF2S2	8894	-0.26	0.19	0.4	0.06	-0.35	0.21	-0.14	-0.31	0.013	-0.1	-0.08	-0.45	0.76	0.08	0.03	-0.18	0.42	-0.13	0.13	0.38	-0.24	0.23	0.11	0.013	0.16	0.013	-0.09	0.03	0.07	0.07	-0.04	-0.27	0.02	-0.05	-0.17	-0.18	0.09	-0.14	-0.49	-0.08	-0.12	0.09	-0.36	0.02	0.35	-0.15	-0.08
623	LPL	4023	-0.54	-0.25	0.2	0.38	-0.64	-0.24	0.02	0.42	-0.44	-0.34	0.269	-0.21	-0.29	0.269	-0.07	-0.55	-0.14	-0.51	-0.09	-0.55	-0.2	-0.01	-0.48	-0.02	-0.32	-0.05	-0.47	0.269	-0.37	-0.14	-0.56	0.03	0.06	-0.16	0.269	-0.23	-0.23	0.1	-0.1	0.269	0.269	-0.15	-0.39	-0.08	0.18	-0.76	-0.91
63	PIK3CA	5290	0.08	-0.03	0.18	-0.02	0.64	-0.31	0.1	0.66	0.02	0.31	0.39	0.18	-0.04	-0.06	-0.47	0.08	-0.14	0.02	-0.06	-0.07	0.18	-0.2	0.69	-0.01	-0.01	0.01	0.2	0.25	0.36	0.1	0.02	0.2	0.47	0.36	-0.18	-0.16	0.31	-0.13	-0.03	0.05	0.26	-0.03	0.11	-0.07	0.22	-0.14	0.53
631	TCF7	6932	0.28	0.04	-0.13	0.26	-0.02	-0.23	0.38	0.33	0.09	0.15	0.18	0.22	0.41	0.07	0	0.13	0.23	-0.01	0.2	-0.26	0.14	0.16	-0.13	0.09	0	-0.56	0.06	0.34	0.09	0.14	-0.01	-0.16	0.13	0.05	0.15	-0.19	0.09	0.15	0.09	0.2	-0.16	0.29	0.18	0.06	0.33	0.48	0.69
635	PIM1	5292	0.34	0.91	0.26	0.23	-0.05	0.14	0.01	0.39	0.15	-0.26	-0.11	-0.39	-0.09	0.34	0.12	-0.14	-0.08	-0.01	0.17	0	0.47	0.1	-0.02	0.05	0.07	0.16	-0.04	0.11	-0.14	-0.14	0.09	-0.31	0.19	0.12	-0.21	-0.23	-0.05	-0.21	0.02	-0.17	-0.2	-0.12	1.73	-0.06	-0.1	-0.06	-0.21
637	HDGF	3068	0.308	-0.21	-1.61	-0.12	-1.41	0.32	-0.09	0.308	0.31	-0.5	0.56	0.2	-0.38	-0.01	-0.14	-0.14	-1.06	-0.04	-0.23	-0.71	-0.91	-0.36	0.17	-0.08	0.03	-0.11	-0.71	0.308	-0.22	-0.49	-1.59	-0.11	-0.6	-0.44	-0.01	-0.39	-0.21	-0.21	-0.13	-0.02	-1.12	0.29	0.36	-0.58	-0.44	0.03	-1.12
639	AKT1	207	0.53	0.14	-0.19	0.18	0.42	0.73	-0.01	-0.25	-0.47	0.07	-0.06	-0.49	0.52	0.05	0.04	-0.29	0.28	-0.06	0.73	0.26	-0.31	0.2	-0.39	0.13	-0.05	0.36	-0.47	0.26	-0.35	0.12	-0.01	0.1	-0.18	-0.19	0.28	0.32	-0.49	0.29	-0.54	0.19	-0.022	0.4	0.07	0.15	0.28	0.26	0.77
643	C20orf24	55969	0.15	0.4	0.26	0.35	0.46	0.41	-0.01	0.46	0.03	0.46	-0.02	0.52	0.43	0.09	0.06	0.77	0.67	0.05	0.78	0.27	0.21	0.67	0.05	0.05	0.25	0.11	0.33	0.46	0.68	0.04	0.62	0.38	0.66	0.43	0.22	0.84	0.41	0.22	0.07	0.59	1.26	0.24	-0.36	0.29	0.37	0.6	0.37
647	RYBP	23429	0.038	-0.07	0.08	-0.01	-0.51	-0.34	-0.02	0.2	0.04	0.16	-0.09	-0.54	-0.07	0.04	0	-0.57	-0.08	0.06	0.05	0.04	-0.41	-0.01	-0.1	0.01	-0.08	0.05	0.49	-0.04	1.65	0.16	0.89	0.65	0.46	0.5	0.04	-0.27	-0.01	0.09	0	0.038	-0.22	-0.09	-0.31	-0.13	-0.02	-0.01	-0.22
655	FCGR1A	2209	0.39	-0.47	-0.56	-0.42	-0.06	-0.13	-0.18	0.04	0.1	-0.41	0.48	0.15	0.2	-0.04	-0.05	0.55	-0.03	0.1	0.01	0.09	-0.1	0.17	0.33	0.03	-0.22	0.34	0.63	-0.13	0.48	0.04	0.21	-0.18	-0.03	-0.06	0.55	0.86	-0.32	0.54	0.5	0.1	0.95	0.24	-0.49	-0.02	-0.8	-0.57	0.28
657	CTTN	2017	-0.072	0.43	0.24	-0.03	0.39	0.27	1.18	-0.4	0.1	-0.22	0.06	0.07	0.15	0.09	0.09	0.38	0.07	0.06	0.06	0.12	0.03	0.08	0.47	-0.03	0.28	-0.48	0.04	1.94	0.84	1.55	0.53	-0.13	0	0.1	0.24	1.68	0.34	0.25	0.13	1.71	0.65	-0.1	0.3	0.15	-0.03	0.25	0.48
665	ANK1	286	0.121	-0.13	0.22	0.4	0.16	-0.25	-0.05	0.34	0.121	-0.24	-0.17	-0.12	-0.09	-0.05	0.121	0.19	-0.04	0.15	-0.3	-0.42	-0.15	0.01	-0.61	0	0.06	0.11	-0.51	-0.11	-0.09	0.16	0.05	0.06	-0.15	-0.03	0.121	-0.83	0.2	0.05	0.02	0.2	0.121	0.01	-0.43	0.03	-0.11	0.17	0.53
671	FHIT	2272	-0.33	-0.12	0.07	0.01	-0.59	-0.47	-0.11	-0.41	-0.12	-0.25	-0.2	-0.58	-0.08	-0.05	-0.13	-0.66	-0.1	0.09	-0.13	-0.06	-1.15	0	-0.22	-0.11	-0.14	0.15	-0.48	-0.02	-0.13	0.09	-0.25	-0.4	-0.07	0.06	-0.32	-0.33	-0.03	-0.29	-0.07	-0.3	-0.33	0.02	-0.49	-0.2	-0.11	-0.22	-0.63
683	ADRA1A	148	-0.38	-0.38	0.31	0.66	-0.62	-0.24	-0.02	0.42	-0.57	-0.24	-0.05	-0.43	-0.11	-0.04	0.03	-0.49	0.05	-0.42	-0.06	-0.54	-0.07	0.24	-0.54	-0.05	0.199	0.04	-0.53	-0.17	-0.48	-0.15	-0.73	-0.05	0.02	0.07	0.199	0.199	-0.35	0.14	0	0.199	-0.71	-0.17	-0.37	0.199	0.18	-0.68	-1.1
685	BRCA2	675	0.14	-0.29	-0.57	0.14	-0.51	-0.35	0	-0.09	-0.52	-0.46	-0.18	1.07	0.03	-0.08	0.01	0.28	-0.16	0.04	-0.14	0.34	-0.48	-0.1	-0.64	-0.1	-0.14	-0.47	-0.19	-0.45	-0.54	0.11	0.04	-0.77	-0.41	-0.42	-0.27	-0.3	-0.04	-0.2	-0.69	-0.11	-0.2	-0.23	-0.47	-0.12	-0.63	-0.69	-0.32
687	MAX	4149	0.25	-0.04	-0.083	-0.083	0.22	-0.17	-0.44	-0.32	-0.36	0.11	0.01	-0.083	-0.03	-0.083	-0.01	-0.46	0.09	0.12	-0.083	-0.083	-0.37	-0.083	-0.083	-0.02	-0.09	0.05	-0.46	0.15	-0.4	0.03	-0.29	0.01	-0.083	-0.083	-0.083	0	0.34	0.1	-0.65	-0.083	0.57	0.15	-0.38	0.06	0.36	0.05	0.68
691	CCNA2	890	-0.18	0.04	-0.46	0.104	-0.41	-0.27	-0.03	-0.45	0.11	-0.4	-0.07	-0.11	-0.15	-0.09	-0.03	-0.03	-0.06	-0.01	-0.19	0.104	-0.02	0.13	-0.56	-0.02	-0.58	-0.41	-0.53	-0.16	-0.43	0.104	-0.76	-0.75	-0.22	-0.31	-0.21	-0.15	-0.18	-0.19	0.04	0.12	-0.25	-0.11	-0.53	-0.15	-0.13	-0.7	-0.23
695	WFDC2	10406	0.17	0.36	0.13	0.33	0.3	0.38	0.04	0.4	0.14	0.56	-0.02	0.57	0.1	0.03	0.05	0.68	0.57	0.1	0.57	0.13	0.11	0.57	-0.08	-0.62	0.24	0.17	0.38	0.38	-0.06	0.09	0.51	0.34	0.59	0.42	0.13	0.32	0.33	0.17	0.07	0.59	0.71	0.25	-0.3	0.24	0.29	0.51	0.37
697	TNFRSF6B	8771	-0.061	0.29	0.19	0.23	0.46	0.39	0.1	0.53	0.13	0.45	0.02	0.55	-0.07	0.06	0.07	0.57	0.45	0.03	0.57	0.01	-0.09	0.41	-0.1	-0.56	0.22	0.18	0.39	0.37	-0.04	0.04	0.47	0.34	0.75	0.57	0.07	0.23	0.25	0.1	0.03	0.47	0.74	0.23	-0.44	0.24	0.33	0.49	0.36
699	NTRK1	4914	0.46	0.17	-0.01	0.35	0.38	0.21	0.07	0.4	0.11	0.52	0.44	0.27	0.5	0.02	0.03	0.2	0.27	0.74	0.11	0.34	0.28	0.1	0.41	0.53	0.02	0.75	0.01	0.09	0.11	-0.02	0.3	0.15	0.14	0.1	0.27	0.73	0.51	0.25	0.1	0.55	0.45	0.57	0.21	0.34	-0.01	0.69	0.49
701	LRRC32	2615	0.34	0.04	0.08	0.03	0.28	0.19	-0.62	-0.55	-0.16	-0.24	-0.08	-0.04	0.14	0	0.03	0.42	0.08	0.03	-0.16	0.07	0.01	-0.12	0.28	0.02	0.14	-0.73	-0.09	-0.8	-0.49	-0.21	0.23	-0.28	0.08	0.08	0.2	0.89	-0.26	0.19	0.1	0.43	0.42	-0.13	0.08	0.02	1.98	-0.04	0.29
71	RBM5	10181	0.076	0.1	0.18	0.03	-0.5	0.23	-0.07	-0.23	0.43	-0.16	-0.07	-0.52	0.42	0.08	0.05	-0.33	0.26	-0.01	0.18	0.29	-0.28	0.14	0.06	0.12	0.14	0.12	-0.03	0.06	0.01	0.14	-0.01	-0.29	0.21	0.05	-0.19	-0.15	0.09	-0.16	-0.43	0.076	-0.1	-0.05	-0.35	-0.06	0.37	-0.3	-0.13
717	TP53BP2	7159	-0.31	0.07	-0.23	0.138	0.24	0.09	0.02	-0.09	0.08	0.43	0.2	0.31	0.02	0.03	0.06	0	0.04	0.87	-0.02	0.14	0.54	0.06	0.36	0.47	-0.1	0.3	-0.08	-0.05	-0.05	-0.06	0.13	-0.02	-0.37	-0.42	0.138	0.36	0.6	0.21	-0.66	0.08	0.4	0.61	0.27	0.28	-0.05	-0.48	-0.19
719	PAK1	5058	0.37	0.01	0.11	0	0.3	0.17	-0.56	-0.5	-0.14	-0.25	-0.14	-0.08	0.09	0	0.04	0.39	0.06	0.02	-0.09	0.08	0.01	-0.1	0.21	0	0.14	-0.76	-0.09	-0.66	-0.46	-0.16	0.1	-0.26	0.14	0.15	0.2	0.94	-0.22	0.2	0.02	0.42	0.44	-0.16	0.1	0.05	2.01	-0.02	0.31
725	MYOCD	93649	-0.24	-0.08	0.09	0.2	-0.6	0.2	-0.15	-0.29	-0.08	-0.27	0.24	-0.09	-0.21	-0.08	-0.05	-0.63	-0.17	0.02	-0.25	-0.62	-0.69	-0.52	-0.71	-0.18	-0.29	-0.09	-0.17	-0.51	-0.22	-0.13	0.234	-0.01	-0.58	-0.44	0.22	0.22	-0.29	0.24	-0.07	-0.27	-0.49	0.15	-0.51	-0.11	0.17	-0.73	-0.37
729	TGFB2	7042	0.62	0.1	-0.29	-0.01	0.04	0.17	0.07	-0.15	0.06	0.37	0.2	0.22	-0.21	-0.02	-0.05	-0.04	-0.17	0.69	-0.19	-0.09	0.28	-0.27	0.34	0.27	0.05	0.29	0.105	0.06	-0.05	0.33	0.01	0.03	-0.34	-0.38	0.12	0.38	0.42	0.1	-0.68	-0.04	0.34	0.46	0.11	0.2	-0.01	-0.62	-0.16
73	AKT2	208	0.09	0.23	0.28	0.042	-0.34	0.42	0.24	0.4	0.37	0.22	-0.01	-0.11	0.66	0.08	0.06	0.65	0.42	-0.07	0.22	0.042	0.25	0.042	-0.29	0.17	-0.01	-0.07	-0.11	-0.12	0.4	-0.02	0.09	0.18	-0.34	-0.39	0.042	0.31	0.11	0.88	0.27	0.042	-0.11	0.03	-0.32	0.22	2.59	0.64	0.33
733	DRD2	1813	-0.049	0.35	0	-0.02	0.23	0.25	0.07	-0.65	-0.06	-0.18	-0.06	-0.16	0.19	-0.07	-0.11	0.43	0.18	0.01	-0.17	-0.05	-0.02	-0.05	0.3	-0.02	0.08	-0.49	-0.1	-0.54	-0.41	-0.1	-0.38	-0.14	-0.1	-0.12	-0.27	-0.25	-0.18	-0.27	0.05	-0.22	0.41	-0.08	0.25	0.1	-0.58	0.06	0.27
747	PLEK	5341	0.02	0.03	-0.13	-0.33	-0.62	0.14	-0.02	-0.44	0	-0.27	-0.05	-0.09	-0.09	0.06	-0.02	-0.09	-0.09	0.14	0.03	0.13	0	0.02	-0.07	-0.07	0.1	-0.08	-0.07	-0.07	0.17	0.12	0.1	0.03	0.12	0.1	0.44	0.24	0.02	0.41	-0.05	0.35	0.27	0.18	0	-0.08	-0.12	-0.14	0.22
75	INPP5D	3635	-0.25	-0.33	-0.07	-0.36	-0.48	0.14	-0.06	-0.04	-0.03	-0.26	0.37	-0.07	0.3	0.07	0.08	0.08	0.12	0.02	0.2	0.27	-0.4	0.08	-0.47	0.04	0.1	0.02	-0.11	-0.02	0.58	-0.13	0.051	0.06	0.03	0.1	0.18	-0.08	-0.08	0.21	0.05	0	0.19	0.21	0.051	0.13	-0.09	-0.38	0.31
753	TOP1	7150	1.35	0.43	0.33	0.27	0.46	0.42	-0.03	0.38	0.07	0.54	0	0.55	0.43	0.15	0.02	0.81	0.83	-0.07	0.7	0.22	0.08	0.6	0.09	0.59	0.34	0.4	0.38	0.4	0.05	0.01	0.6	0.4	0.72	0.47	0.17	0.22	0.35	0.15	0.23	0.53	0.8	0.38	-0.41	0.34	0.41	0.61	0.42
763	ITGAX	3687	-0.04	-0.06	-0.6	0.01	-0.08	-0.12	0.07	0.045	-0.11	0.24	0.045	0.045	-0.63	-0.08	-0.1	-0.25	-0.35	0.24	-0.27	-0.3	-0.02	-0.75	0.045	0.11	0.045	0.2	-0.2	-0.11	-0.16	-0.04	-0.1	-0.15	-0.5	-0.4	-0.2	0.37	0.03	-0.07	-0.05	-0.11	0.31	0.19	0.18	-0.02	-0.16	-0.18	0.16
767	CCNE1	898	-0.13	-0.09	0.08	-0.06	-0.47	0.03	0.19	0.35	0.33	0.21	-0.01	-0.21	0.15	-0.03	-0.17	-0.03	-0.03	-0.07	0	0.4	0.08	0.03	-0.57	0.02	-0.15	-0.15	-0.11	-0.16	0.33	-0.03	-0.07	0.09	-0.41	-0.48	0.67	0.19	-0.02	0.62	-0.01	0.11	-0.23	-0.14	-0.31	0.13	2.2	0.93	0.15
79	TOR1A	1861	0.338	0.17	-0.27	0.34	0.51	-0.02	0.01	0.28	-0.17	0.56	0.14	0.37	0.49	0.17	0.16	0.11	0.12	-0.04	0.34	-0.24	0.71	0.18	0.68	0.14	0.24	-0.23	0.04	-0.18	-0.06	-0.04	-0.1	-0.16	-0.06	-0.38	0.01	-0.15	-0.16	0.02	0.1	0.11	-0.1	0.36	-0.23	0.15	0.02	-0.29	-0.24
799	LYN	4067	-0.19	-0.26	0.24	0.56	0.26	-0.14	0.12	0.41	-0.41	-0.23	0.09	0.17	0.15	0.05	0.02	0.33	0.21	0.3	-0.01	-0.28	0.14	0.18	-0.38	0.05	0.11	0.12	-0.37	-0.04	0	0.26	0.2	0.07	-0.08	0.01	0.02	-0.96	0.29	0.1	0.04	0.25	-0.19	-0.05	-0.27	0.15	0.03	0.27	0.7
801	HFE	3077	0.13	0.33	0.12	0.09	-0.15	0.02	0	0.36	-0.04	-0.37	-0.17	-0.11	-0.23	-0.04	-0.09	-0.15	-0.96	0.11	-0.14	-0.13	0.32	0.02	0.16	-0.04	-0.05	0.16	-0.04	0.03	-0.15	0.42	0.09	-0.3	0	0.11	-0.28	-0.24	-0.12	-0.24	-0.11	-0.059	-0.4	-0.14	0.08	-0.12	-0.09	0.54	-0.3
803	AMY2B	280	0.109	0.17	0.12	-0.06	-0.67	0.05	-0.08	0.24	-0.11	0.17	0.27	0.109	-0.39	-0.06	0.07	-0.26	-0.28	-0.28	-0.32	-0.29	-0.42	-0.65	-0.62	-0.08	-0.18	-0.23	0.03	0.56	0.56	-0.15	-0.1	-0.53	-0.47	-0.43	0.109	0.04	-0.02	-0.09	-0.09	-0.08	-0.37	-0.02	-0.05	-0.08	-0.17	-0.9	-0.43
807	PDGFB	5155	-0.28	-0.27	0.52	0.05	-0.45	-0.22	0.17	-0.08	-0.38	-0.04	0.1	-0.01	0.53	0.08	0.12	-0.28	0.24	-0.03	0.18	0.34	-0.32	0.23	0.12	0.1	-0.45	0.3	0.37	0.56	0.71	0.34	0.41	0.19	0.48	0.42	-0.14	-0.06	-0.2	-0.15	-0.57	-0.09	0.315	-0.23	-0.28	0.22	-0.47	0.48	-0.26
815	BCL2L1	598	-0.106	0.16	0.12	-0.106	0.22	0.37	0.06	0.39	0.03	0.34	-0.05	0.41	-0.1	-0.09	0	0.5	0.45	-0.25	0.59	-0.01	0.03	0.37	-0.106	-0.01	0.14	0.09	0.18	0.21	0.18	0.01	0.33	0.27	0.49	0.42	-0.06	0.19	0.12	-0.03	-0.05	0.12	0.38	0.12	-0.106	0.21	0.32	0.42	0.26
821	CCND1	595	0.49	0.48	0.19	-0.05	0.45	0.22	0.27	-0.55	-0.1	-0.22	-0.08	0.01	0.34	0.06	0.05	0.47	0.19	-0.01	0.09	0.14	0.02	0.08	0.43	-0.01	0.17	-0.65	-0.04	1.9	0.15	1.44	0.37	-0.25	0.02	0.09	0.23	1.55	0.37	0.21	0.14	1.81	0.47	-0.12	0.13	0.17	-0.04	0.15	0.42
823	ATM	472	0.027	0.23	-0.13	-0.09	0.14	2.84	-0.03	-0.56	-0.15	0.02	-0.24	0.01	-0.26	-0.01	0.08	0.21	-0.09	-0.19	-0.11	-0.14	-0.05	-0.32	0.1	-0.04	0	-0.86	-0.02	-0.38	-0.54	-0.22	-0.69	-0.29	0.14	-0.09	-0.12	2.51	-0.18	-0.07	-0.11	-0.15	0.25	-0.08	0	-0.09	-0.67	-0.26	0.21
831	DPF2	5977	0.11	0.35	0.28	0.08	0.33	0.37	0.08	-0.33	0.01	0.22	0.03	-0.08	0.38	0.07	0.09	0.46	0.22	0.01	0.26	0.26	0.24	0.16	0.44	0.06	0.17	-0.56	0.16	-0.43	-0.32	-0.11	0.26	-0.15	0.23	0.08	0.23	0.36	0.09	0.25	0.04	-0.049	0.56	-0.07	0.24	0.16	0.3	0.25	0.41
837	WNT1	7471	0.45	-0.34	-0.28	0.1	0.31	-0.1	-0.08	-0.1	0.019	-0.3	0	-0.08	0.26	0.03	0.04	0.08	0.15	0.019	0.05	0.36	0.31	0.22	0.1	0.12	0.35	0.18	0.1	0.03	-0.35	-0.06	-0.03	0.15	-0.41	-0.5	0.3	0.25	0.05	0.28	0.67	0.45	0.29	0.38	-0.38	0.18	-0.01	0.32	-0.08
847	EIF2AK2	5610	-0.19	0.11	-0.15	-0.28	-0.41	0.06	0.04	0.145	0.33	-0.28	-0.01	-0.03	-0.17	-0.02	0.02	-0.15	-0.16	0.145	-0.05	0	-0.08	-0.13	-0.07	0.04	0.09	-0.03	-0.01	-0.1	0.145	0	0.03	0.06	0.16	0.04	-0.02	0.23	-0.08	0.07	0	0.145	0.23	0.16	0.02	0.04	-0.13	-0.08	0.28
849	VHL	7428	-0.01	0	0.28	0.034	0.01	0.21	-0.01	-0.11	0.034	0.09	-0.06	-0.34	0.034	0.02	0.05	-0.3	0.12	0	0.22	0.15	0.52	0.01	0.1	0.034	0.07	0	-0.03	0.1	0	0.11	-0.06	-0.2	-0.28	-0.42	0.034	-0.12	0.09	0.034	0.034	-0.14	-0.15	0.034	-0.37	-0.03	0.19	0.11	-0.11
853	TKT	7086	-0.21	0.15	0.32	0.12	-0.34	-0.21	-0.06	-0.22	0.46	-0.14	0.07	-0.49	0.62	0.05	0.06	-0.23	0.3	-0.1	0.2	0.4	-0.29	0.23	0.17	0.12	0.23	0.24	0.04	0.11	0.1	0.08	0.15	-0.17	0.2	0.08	-0.13	-0.17	0.16	-0.11	-0.61	-0.05	-0.13	0.03	-0.44	0.03	-0.02	0.24	-0.02
863	IFNAR2	3455	-0.33	0.05	0.08	0.14	0.02	-0.22	0.29	-0.13	-0.46	0.59	-0.04	-0.07	0.24	-0.02	0.04	-0.4	-0.58	0.06	0.06	0.09	0.5	0.2	0.41	0.03	0.25	0.02	0.04	-0.03	-0.08	-0.04	-0.31	-0.24	0.23	0	-0.16	-0.16	-0.19	-0.2	0.11	-0.09	-0.06	-0.16	0.16	-0.26	0.64	0.46	-0.13
871	YES1	7525	-0.08	0.13	-0.26	-0.03	-0.64	-0.09	-0.09	-0.53	0.13	-0.45	0.45	-0.47	-0.13	-0.12	0.01	0.2	-0.95	0.03	0.04	0.5	0.41	-0.37	0.03	-0.1	-0.22	-0.38	-0.03	-0.15	-0.37	0.12	-0.25	-0.33	-0.21	-0.16	-0.22	-0.32	-0.06	-0.26	-0.01	0.32	0.119	-0.17	0.06	-0.16	0.48	0.119	0.22
879	MYOC	4653	0.19	0.07	-0.37	0.21	0.3	0.09	-0.02	0.46	0.05	0.36	0.51	0.22	-0.04	0.01	0.03	-0.06	-0.18	0.69	0.01	0	0.36	-0.2	0.39	0.36	-0.14	0.23	0.02	-0.12	-0.02	-0.09	0.16	0.01	-0.31	-0.47	0.05	0.27	0.15	0.1	-0.02	0.04	0.23	0.5	0.17	0.22	-0.02	0.35	0.31
887	FGFR1	2260	-0.43	-0.27	0.16	0.42	0.19	-0.23	0.07	0.5	-0.39	-0.34	-0.08	-0.29	-0.1	-0.04	0.06	-0.52	-0.09	-0.42	-0.04	0.078	-0.03	0.2	-0.54	0.01	0.1	-0.01	-0.44	-0.1	-0.44	0.12	-0.52	-0.1	0.05	-0.09	0.18	0.25	-0.31	0.16	0.01	-0.2	-0.61	-0.06	-0.3	0.1	0.12	-0.6	-0.66
89	FGR	2268	-0.27	-0.25	0.33	0.32	-0.5	0.31	-0.1	0.39	0.04	0.45	0.5	-0.08	0.48	0.04	0	0.19	0.28	-0.62	-0.01	0.39	0.48	0.16	0.2	0.11	-0.02	-0.01	0.32	0.05	0.37	-0.31	0.62	0.15	-0.4	-0.53	-0.12	-0.22	0.12	-0.12	0.2	0.07	-0.09	-0.07	-0.33	0.18	-0.03	0.32	-0.09
895	PCSK7	9159	-0.25	0.45	0.09	0.1	0.46	0.33	0.01	-0.49	-0.01	-0.12	0.04	-0.02	0.6	0.07	0.04	0.64	0.36	0	0.19	0.36	0.23	0.28	0.59	0.14	0.35	-0.62	0.08	-0.59	-0.37	-0.19	-0.36	-0.07	0.18	-0.13	-0.15	-0.17	-0.19	-0.15	0.19	-0.15	0.51	-0.09	0.28	0.25	-0.47	0.62	0.51
897	TSPAN31	6302	0.32	-0.3	-0.37	0.04	0.23	-0.1	-0.01	-0.06	-0.34	-0.34	0.06	-0.03	0.09	-0.02	0.05	0	0.07	0.06	-0.06	0.19	0.12	0.08	-0.06	0.07	0.26	0.17	0	0	-0.32	-0.05	-0.13	0.1	-0.4	-0.45	0.21	-0.09	-0.01	0.18	0.56	0.25	0.34	0.29	-0.46	0.14	0.32	0.21	-0.13
9	FGFR2	2263	0.04	-0.09	-0.47	-0.44	-0.54	-0.41	-0.58	-0.26	-0.06	-0.38	-0.09	-0.06	0.09	0.43	0	-0.01	0.02	0.14	0	-0.08	-0.64	-0.06	-0.1	-0.17	-0.23	-0.34	-0.16	-0.14	-0.1	-0.08	-0.63	-0.82	-0.04	0.08	0.1	0.56	-0.06	0.12	0	-0.27	0.72	0.25	0.12	0.1	0.37	0.05	-0.24
909	GNG4	2786	-0.42	0.15	-0.18	0.32	0.23	0.12	-0.02	-0.11	0.1	0.38	0.22	0.18	0.15	0.03	-0.05	0	0.04	0.72	0.08	0.17	0.44	0.06	0.43	0.05	-0.07	0.36	-0.11	-0.05	-0.02	-0.05	0.24	-0.02	-0.39	-0.44	0.19	0.58	0.64	0.2	-0.7	0.09	0.4	0.54	0.16	0.31	-0.06	0.5	-0.19
91	TDG	6996	-0.01	0	-0.61	-0.05	0.15	-0.12	0.02	-0.07	-0.01	-0.42	0.07	-0.04	-0.21	0.01	0.09	-0.13	0.32	-0.04	0.01	0	-0.03	-0.01	-0.51	-0.04	0.14	-0.04	0.01	0.01	-0.16	-0.01	0.26	-0.04	-0.4	-0.43	-0.05	-0.11	-0.11	0.02	-0.07	0.01	-0.15	0.19	-0.44	0	-0.14	-0.45	-0.2
911	GLI1	2735	0.01	-0.26	-0.26	-0.03	0.22	-0.12	-0.06	-0.12	-0.37	-0.32	-0.02	-0.11	0.21	-0.01	-0.03	0.06	0.08	-0.08	0.03	0.19	0.19	0.07	-0.07	0.04	0.2	0.14	-0.05	-0.01	-0.29	-0.04	-0.12	0.07	-0.36	-0.46	0.16	-0.1	-0.06	0.14	0.44	0.12	0.18	0.21	-0.35	0.11	0.23	0.18	-0.11
917	SDF2	6388	0.38	-0.14	-0.45	0.08	0.26	0.68	-0.57	-0.28	-0.52	0.02	-0.21	-0.11	-0.19	-0.05	-0.04	-0.68	-0.07	0.08	-0.12	-0.11	-0.66	-0.06	-0.64	-0.11	-0.27	0.08	-0.43	0.04	-0.53	0.13	0.073	-0.02	-0.3	-0.21	0.06	0.21	-0.59	0.07	-0.91	-0.17	0.36	0.14	0.38	-0.02	0.09	-0.08	0.61
919	DBH	1621	0.11	0.13	-0.1	0.32	0.32	0	-0.17	0.01	-0.3	0.5	-0.04	0.29	0.54	0.07	-0.01	0.18	0.25	-0.07	0.24	-0.24	0.08	0.046	0.68	0.03	0.13	0.02	-0.16	-0.21	-0.11	-0.15	-0.07	-0.24	-0.24	-0.49	0	-0.19	-0.19	-0.06	0.05	0.12	-0.14	0.28	-0.41	0.12	0.046	-0.24	-0.1
921	CDC25B	994	0.23	0.05	0.25	0.07	0.04	0.37	0	-0.05	0.13	0.45	0.05	0.51	0.31	0.08	0.03	0.1	0.19	-0.03	0.71	0.27	-0.32	0.67	0	0.1	0.25	0.2	0.01	0.29	0.67	0.03	0.58	0.17	-0.2	-0.32	0.48	0.66	-0.18	0.51	-0.48	0.27	-0.07	0.25	-0.38	0.3	-0.49	0.2	0.34
93	MX1	4599	0.59	0.07	0.1	-0.04	0.02	-0.25	0.31	-0.09	-0.53	0.52	-0.14	-0.05	0.24	-0.01	0.05	-0.44	0.07	0.03	0.04	-0.2	0.22	0.1	0.22	-0.07	0.09	0.1	-0.02	-0.1	-0.03	-0.19	-0.35	-0.29	0.33	0.1	-0.31	-0.24	-0.22	-0.21	-0.02	-0.25	-0.12	-0.2	0.07	-0.3	0.66	0.5	-0.21
933	CHRM3	1131	-0.55	-0.25	-0.51	0.09	0.03	0.03	-0.21	0.15	-0.02	0.26	0.05	0.17	-0.39	-0.03	-0.14	-0.26	-0.25	0.96	-0.21	-0.37	0.11	-0.27	-0.01	-0.15	-0.37	0.24	-0.24	-0.22	-0.26	-0.09	-0.18	-0.15	-0.58	-0.53	-0.04	0.53	0.34	-0.03	-1.03	-0.05	0.21	0.36	-0.05	0	0.1	0.01	-0.43
935	RHO	6010	0.33	-0.24	0.42	0.08	0.09	-0.22	0.07	0.56	0.07	0.21	0.01	0.43	0.42	0.08	0.12	0.46	0.2	0.217	0.28	0.27	-0.31	0.19	0.16	0.08	0.19	0.29	0.39	0.36	0.5	0.23	0.45	0.79	0.53	0.36	-0.13	-0.13	-0.2	-0.16	0.17	0.37	-0.02	-0.01	-0.33	0.13	0.71	0.62	-0.07
943	SRC	6714	0.14	0.3	0.4	-0.028	0.29	0.43	-0.1	0.33	0.14	0.54	-0.01	0.41	0.36	0.22	-0.07	0.87	0.81	-0.05	0.37	0.38	0.08	0.56	-0.02	0.11	0.31	0.48	0.27	-0.028	1.38	0	0.55	0.41	0.41	0.28	0.37	0.31	0.4	0.21	0.2	0.54	1.64	0.35	-0.34	0.32	0.33	0.7	0.41
945	SLC20A2	6575	-0.052	-0.4	0.18	0.76	0.13	-0.13	0.04	0.56	-0.47	-0.27	-0.1	-0.44	0.03	0.01	0.02	-0.49	0.03	0.04	0.04	-0.34	0.07	0.24	-0.45	0.01	-0.052	0	-0.44	-0.06	-0.35	0.51	-0.51	0	0.02	-0.02	0.11	0.22	-0.46	0.15	0	-0.052	0.47	-0.16	-0.39	0.06	0.88	-0.46	-0.16
95	NCOA6	23054	-0.14	0.11	0.07	0.06	0.04	0.35	0.03	0.41	0.12	0.35	-0.06	0.32	-0.13	-0.11	0.06	0.44	0.33	-0.08	0.61	0.11	0.05	-0.08	-0.12	-0.05	0.09	0.06	0.25	0.18	0.38	-0.09	0.31	0.24	0.58	0.32	-0.08	0.2	0.1	0.14	-0.06	0	-0.08	0.08	-0.4	0.2	0.23	0.42	0.3
951	DIRAS3	9077	-0.54	-0.24	0.16	0.36	-0.63	0.38	0.06	0.24	0.06	0.42	0.48	0.11	0.02	-0.04	0.01	0.09	0.16	-0.1	-0.35	-0.08	-0.03	-0.33	-0.34	0.03	0	-0.2	0.31	0.05	0.07	-0.14	0.19	0.13	-0.31	-0.4	0.232	0.34	0.05	-0.13	0.12	-0.02	-0.25	-0.04	0.11	0.12	0.04	0.34	-0.12
959	PIK3CB	5291	0.04	-0.19	0.18	-0.04	0.25	-0.23	0.11	0.59	0.07	0.1	0.33	0.26	-0.12	0.05	-0.4	-0.04	-0.04	-0.03	-0.06	-0.03	0.31	-0.04	0.16	0.01	0.05	-0.04	0.31	0.2	0.37	0.18	0.16	0.61	0.46	0.31	-0.16	-0.17	0.27	-0.15	0.05	0.14	-0.15	0	0.19	-0.01	0.63	0.33	-0.15
967	AR	367	-0.78	-0.34	-1.38	-0.29	-1.38	0.48	-0.11	-0.59	0.28	-0.43	0.69	0.19	-0.45	-0.1	-0.11	-0.19	-1.02	0.08	-0.36	-0.59	-0.72	-0.26	-0.05	-0.18	0.03	-0.04	-0.66	0.37	-0.13	-0.55	-1.5	-0.07	-0.5	-0.37	0.19	-0.39	-0.27	-0.21	-0.16	0.22	-1.14	0.33	0.39	-0.51	-0.32	0.1	-1.15
971	MLLT3	4300	-0.49	-0.46	-0.58	0.53	-0.64	-1.25	-0.05	0.42	0.29	-0.06	0.48	-0.17	-0.28	-0.03	-0.06	-0.15	-0.19	0.14	-0.97	-0.59	-0.82	-0.02	-0.59	-0.74	0.05	-0.33	-0.56	-0.19	-0.62	-0.24	-0.73	-0.37	-0.09	-0.33	0.03	-0.28	-0.41	0.101	-0.86	-0.55	-4.3	-0.24	-0.44	-0.03	0.28	-0.78	-1.12
979	KLK10	5655	0.298	0.01	0.09	0.298	-0.53	-0.03	0.22	-0.33	0.39	0.13	0.01	-0.1	0.08	0.1	0.07	0.17	0.09	0.1	0.01	0.5	0.29	0.06	0.09	-0.01	-0.08	-0.08	-0.12	-0.11	0.25	0.06	-0.1	0	-0.53	-0.43	0.26	0.2	0.13	0.3	0.04	-0.13	-0.16	-0.17	-0.28	0.12	-0.05	0.95	0.14
983	IGF1	3479	0.06	-0.09	-0.56	-0.13	0.12	-0.25	-0.11	-0.35	-0.47	-0.47	-0.05	-0.06	-0.38	-0.13	-0.01	-0.2	0.32	0.06	-0.22	-0.15	-0.03	-0.29	0.072	-0.14	0.03	-0.01	-0.12	-0.14	-0.14	-0.04	-0.36	-0.06	-0.39	-0.38	-0.06	-0.22	-0.15	-0.01	-0.04	0.072	-0.29	0.21	-0.43	-0.05	-0.2	-0.68	-0.35
993	TFRC	7037	-0.056	-0.01	0.24	-0.06	0.81	-0.056	-0.056	0.67	0.35	0.29	0.46	0.12	0.16	-0.12	0.04	-0.1	-0.09	-0.13	0.2	0.02	0.13	-0.04	-0.056	0.04	-0.04	-0.13	0.06	-0.056	0.28	0.09	-0.056	0.16	0.4	0.24	-0.056	-0.2	0.18	-0.14	0	-0.07	0.3	0.01	0.1	0	0.23	-0.02	0.79
[truncated: 13 more columns]
